# Supplementary material for: (2E)-1-(5-Chloro­thio­phen-2-yl)-3-(2,3-dimeth­oxy­phen­yl)prop-2-en-1-one
Source: Acta Crystallogr Sect E Struct Rep Online. 2011 Sep 17;67(Pt 10):o2665. doi: 10.1107/S1600536811037135 (PMC3201439; doi:10.1107/S1600536811037135)
Supplement: Supplementary file 2 [file e-67-o2665-Isup2.hkl]

#
# h,k,l, Fc-squared, Fo-squared, sigma(Fo-squared) and status flag
#
data_I
_shelx_title ' imt6_0m in P2(1)/c'
_shelx_refln_list_code          4
_shelx_F_calc_maximum      203.11
_exptl_crystal_F_000       640.00
_reflns_d_resolution_high  0.7828
 
loop_
 _symmetry_equiv_pos_as_xyz
 'x, y, z'
 '-x, y+1/2, -z+1/2'
 '-x, -y, -z'
 'x, -y-1/2, z-1/2'
 
_cell_length_a    11.6139
_cell_length_b     8.5605
_cell_length_c    14.4174
_cell_angle_alpha  90.000
_cell_angle_beta   99.907
_cell_angle_gamma  90.000
 
_shelx_F_squared_multiplier     1.000
 
loop_
 _refln_index_h
 _refln_index_k
 _refln_index_l
 _refln_F_squared_calc
 _refln_F_squared_meas
 _refln_F_squared_sigma
 _refln_observed_status
   1   0   0      857.05      854.08      7.76 o
   2   0   0       81.17       64.45      2.72 o
   3   0   0       48.76       65.87      4.29 o
   4   0   0     4851.14     4633.25     79.37 o
   5   0   0      113.46      112.44      6.40 o
   6   0   0     1311.06     1328.10     16.45 o
   7   0   0     5710.84     5689.51     48.82 o
   8   0   0      322.05      346.53      9.26 o
   9   0   0      883.82      818.66     15.11 o
  10   0   0      202.97      211.40      8.85 o
  11   0   0      159.90      192.15      8.93 o
  12   0   0      267.52      290.34     10.76 o
  13   0   0        1.34        7.90      4.03 o
  14   0   0       13.01        7.63      4.83 o
   1   1   0     1375.99     1380.55      5.79 o
   2   1   0      187.08      200.62      2.34 o
   3   1   0     3473.94     3586.79     18.89 o
   4   1   0      301.47      281.50      4.21 o
   5   1   0      577.38      670.53      8.92 o
   6   1   0      157.26      158.97      4.54 o
   7   1   0     2262.36     2247.58     18.30 o
   8   1   0        1.39        0.91      1.59 o
   9   1   0       46.45       43.25      3.30 o
  10   1   0        0.07        2.03      2.17 o
  11   1   0       18.01       21.52      3.07 o
  12   1   0      179.53      176.61      7.56 o
  13   1   0       55.98       60.34      5.00 o
  14   1   0        0.90        0.00      3.06 o
   0   2   0       82.28       87.42      4.13 o
   1   2   0      456.40      438.09      4.06 o
   2   2   0    40331.40    36249.94    273.81 o
   3   2   0       86.56       83.59      2.05 o
   4   2   0     1575.76     1641.77     11.76 o
   5   2   0     2234.23     2478.48     16.85 o
   6   2   0      214.04      243.67      5.57 o
   7   2   0      160.01      154.21      4.27 o
   8   2   0      320.92      328.12      6.35 o
   9   2   0      948.57      929.91     11.32 o
  10   2   0       11.18        3.20      2.46 o
  11   2   0       52.56       45.12      3.83 o
  12   2   0       61.85       68.16      5.17 o
  13   2   0       18.91       27.76      4.22 o
  14   2   0        4.87        0.00      3.88 o
   1   3   0      441.00      471.99      7.42 o
   2   3   0      823.01      796.25      7.94 o
   3   3   0        0.19        2.80      1.47 o
   4   3   0        1.06        1.89      1.24 o
   5   3   0     3951.06     3983.56     23.70 o
   6   3   0      465.01      466.22      6.29 o
   7   3   0      249.72      254.79      5.71 o
   8   3   0        0.57        0.00      1.48 o
   9   3   0      161.33      170.74      6.10 o
  10   3   0       45.20       40.68      3.79 o
  11   3   0      517.64      525.51     10.52 o
  12   3   0      116.79      114.91      9.53 o
  13   3   0       50.37       48.85      5.76 o
  14   3   0      139.43      155.50      9.50 o
   1   4   0      109.16      104.56      3.94 o
   2   4   0     1893.45     1917.43     15.63 o
   3   4   0      585.14      614.58      7.99 o
   4   4   0      455.09      469.54      9.14 o
   5   4   0       11.02        8.29      2.08 o
   6   4   0      309.83      318.41      5.72 o
   7   4   0        0.07        0.00      1.54 o
   8   4   0       49.88       51.69      3.63 o
   9   4   0        2.27        3.98      2.62 o
  10   4   0       64.62       58.24      5.38 o
  11   4   0        4.14       11.37      3.65 o
  12   4   0      113.84      102.61      7.46 o
  13   4   0       32.32       26.47      6.38 o
   1   5   0     1060.77     1119.61     15.65 o
   2   5   0      421.83      396.94      8.67 o
   3   5   0      169.03      150.69      7.69 o
   4   5   0       15.25       13.47      2.10 o
   5   5   0       89.36       99.01      4.71 o
   6   5   0      104.14      107.89      5.31 o
   7   5   0      237.13      235.69      7.16 o
   8   5   0        6.11        3.22      3.41 o
   9   5   0      125.53      107.33      7.26 o
  10   5   0       20.59       19.72      3.82 o
  11   5   0       51.73       54.10      5.61 o
  12   5   0       28.05       28.88      4.96 o
   0   6   0     1692.91     1625.77     28.89 o
   1   6   0      390.40      385.63      7.21 o
   2   6   0      622.07      619.48      8.07 o
   3   6   0      133.72      132.45      5.13 o
   4   6   0       22.50       25.85      2.63 o
   5   6   0        3.69        0.53      1.94 o
   6   6   0      348.07      322.84     11.70 o
   7   6   0        7.06        0.04      3.21 o
   8   6   0       12.34        5.37      4.22 o
   9   6   0      216.73      226.58     16.90 o
  10   6   0      127.39      116.25      9.48 o
  11   6   0       87.10       89.80      8.73 o
  12   6   0       59.48       59.31      7.28 o
   1   7   0      152.26      153.29      9.38 o
   2   7   0       16.02       16.04      2.76 o
   3   7   0       48.80       46.18      4.90 o
   4   7   0       17.52       14.79      3.60 o
   5   7   0       66.01       68.01      5.45 o
   6   7   0       27.19       33.58      4.65 o
   7   7   0       64.06       49.65      5.81 o
   8   7   0      194.46      175.17      9.00 o
   9   7   0        4.35        6.06      4.03 o
  10   7   0        3.03        6.04      4.08 o
  11   7   0        0.00        2.50      4.23 o
   0   8   0      224.56      203.74     12.01 o
   1   8   0        3.34        0.00      3.15 o
   2   8   0        6.31        7.33      3.42 o
   3   8   0       37.03       49.78     10.13 o
   4   8   0       82.03       89.59     23.26 o
   5   8   0       65.17       64.62      6.76 o
   6   8   0       61.10       64.16      6.84 o
   7   8   0        3.82        7.33      3.52 o
   8   8   0      107.76      108.80      8.18 o
   9   8   0       24.14       25.50      5.42 o
   1   9   0       15.32       17.99      4.64 o
   2   9   0       49.43       55.62     11.63 o
   3   9   0      141.16      137.12      9.08 o
   4   9   0        8.50       10.95      4.42 o
   5   9   0       63.45       56.64     12.01 o
   6   9   0       25.57       28.89      5.59 o
   7   9   0       29.08       42.11      6.88 o
   8   9   0       11.91       15.65      5.70 o
   0  10   0       86.42      104.31     12.76 o
   1  10   0       13.28       21.57      5.31 o
   2  10   0       88.83       92.77     14.07 o
   3  10   0        0.89        2.09      4.59 o
   4  10   0       15.43        7.97      5.13 o
   5  10   0        6.67        1.63      4.49 o
 -14   1   1        5.70        3.94      3.54 o
 -13   1   1       59.47       60.54      5.37 o
 -12   1   1       17.83       22.28      3.21 o
 -11   1   1      219.95      230.93      7.66 o
 -10   1   1        1.41        0.28      1.97 o
  -9   1   1      860.95      837.04     14.20 o
  -8   1   1      286.56      283.58      5.76 o
  -7   1   1      296.09      297.29      5.52 o
  -6   1   1      138.16      124.13      3.58 o
  -5   1   1      836.33      878.84      9.20 o
  -4   1   1      111.54      110.67      3.35 o
  -3   1   1     3009.84     3061.51     16.28 o
  -2   1   1     1331.95     1328.62      8.17 o
  -1   1   1     1523.86     1507.18      8.85 o
   0   1   1      203.15      209.93      2.38 o
   1   1   1     5583.14     5472.00     34.10 o
   2   1   1     3242.70     3330.13     16.01 o
   3   1   1     2267.99     2252.56     15.53 o
   4   1   1      207.01      205.59      3.67 o
   5   1   1     1255.50     1338.30     11.95 o
   6   1   1       87.42      101.96      3.50 o
   7   1   1        7.23        5.26      1.65 o
   8   1   1      556.02      546.30      8.11 o
   9   1   1      348.70      326.53      6.81 o
  10   1   1      997.59      955.05     12.20 o
  11   1   1        1.47        0.66      2.20 o
  12   1   1      131.54      145.31      6.30 o
  13   1   1       65.22       65.48      4.89 o
  14   1   1        3.15        1.69      3.40 o
 -14   2   1       91.98       92.20      6.62 o
 -13   2   1      165.17      176.46      9.20 o
 -12   2   1        1.81        4.66      2.85 o
 -11   2   1       48.61       53.66      4.84 o
 -10   2   1       34.83       39.92      4.03 o
  -9   2   1      166.21      172.16      5.19 o
  -8   2   1       16.20       16.16      2.71 o
  -7   2   1      179.85      179.39      6.41 o
  -6   2   1     1825.50     1828.68     14.20 o
  -5   2   1      361.47      381.69      5.32 o
  -4   2   1     4939.90     4816.53     30.10 o
  -3   2   1      149.93      145.50      3.10 o
  -2   2   1    41253.26    36313.91    306.44 o
  -1   2   1     2068.93     2166.23     17.89 o
   0   2   1      147.70      134.69      2.27 o
   1   2   1     1392.71     1460.06     11.28 o
   2   2   1     2899.72     2966.79     15.53 o
   3   2   1      140.07      152.50      2.67 o
   4   2   1      116.12      122.31      2.94 o
   5   2   1     5730.70     5712.64     32.66 o
   6   2   1       12.51        6.65      1.92 o
   7   2   1      398.83      365.56      7.22 o
   8   2   1     1254.33     1202.85     12.62 o
   9   2   1       14.28        6.59      2.91 o
  10   2   1      191.63      188.11      6.64 o
  11   2   1        0.42        2.64      2.34 o
  12   2   1       18.45       19.23      3.24 o
  13   2   1        7.11        8.30      3.89 o
  14   2   1       69.22       75.67      7.03 o
 -14   3   1        2.86        9.76      4.14 o
 -13   3   1        1.59        0.00      4.01 o
 -12   3   1       22.66       28.84      5.47 o
 -11   3   1        0.18        0.00      2.48 o
 -10   3   1        3.79        2.14      2.20 o
  -9   3   1        0.63        0.00      1.89 o
  -8   3   1       39.41       34.96      2.64 o
  -7   3   1       32.34       31.74      2.75 o
  -6   3   1        0.17        0.00      1.22 o
  -5   3   1       23.23       18.91      1.95 o
  -4   3   1       14.58       15.38      1.58 o
  -3   3   1     5549.27     5896.75     31.05 o
  -2   3   1      152.39      182.97      3.57 o
  -1   3   1       37.01       50.90      4.69 o
   0   3   1       26.31       24.35      2.07 o
   1   3   1      599.72      645.42      9.98 o
   2   3   1      883.02      898.03      9.86 o
   3   3   1      456.26      550.94      6.32 o
   4   3   1     4339.53     4409.18     28.29 o
   5   3   1       42.82       46.60      2.25 o
   6   3   1        1.01        0.94      1.27 o
   7   3   1       40.30       40.52      3.08 o
   8   3   1       12.75       19.20      2.33 o
   9   3   1       45.78       40.82      3.16 o
  10   3   1        4.46        7.91      2.30 o
  11   3   1       79.85       59.89      5.49 o
  12   3   1       13.20        7.49      4.65 o
  13   3   1        2.11        0.00      3.53 o
 -13   4   1      144.28      164.35     12.64 o
 -12   4   1        6.18        6.28      3.62 o
 -11   4   1      339.96      339.08     10.20 o
 -10   4   1      262.87      292.59      7.51 o
  -9   4   1       98.48       90.46      4.72 o
  -8   4   1        1.91        0.00      1.90 o
  -7   4   1        2.99        3.95      1.81 o
  -6   4   1      201.55      195.85      4.69 o
  -5   4   1      431.08      444.74      6.43 o
  -4   4   1     9245.94     9271.18     62.34 o
  -3   4   1       44.11       48.23      2.55 o
  -2   4   1     2219.20     2339.93     24.20 o
  -1   4   1      400.42      367.03      6.18 o
   0   4   1      244.69      252.49      5.93 o
   1   4   1      158.10      149.83      7.13 o
   2   4   1       62.92       63.36      3.26 o
   3   4   1     4479.47     4830.32     52.10 o
   4   4   1     2760.52     2914.88     27.57 o
   5   4   1      108.58      107.76      4.87 o
   6   4   1      253.70      253.06      6.06 o
   7   4   1      787.04      763.42     12.47 o
   8   4   1      397.10      376.77     11.23 o
   9   4   1        0.44        0.44      2.42 o
  10   4   1      111.17       95.84      6.73 o
  11   4   1      136.28      141.37      8.13 o
  12   4   1       45.43       26.37      4.83 o
  13   4   1        0.20        0.00      4.52 o
 -13   5   1       12.34        8.37      4.69 o
 -12   5   1        0.34        2.74      4.20 o
 -11   5   1       39.90       40.88      8.28 o
 -10   5   1       88.74       82.52      5.98 o
  -9   5   1      189.64      182.03      7.53 o
  -8   5   1       57.21       71.17      5.31 o
  -7   5   1      244.00      243.26      7.09 o
  -6   5   1      336.07      332.65      7.43 o
  -5   5   1      509.40      489.33      8.25 o
  -4   5   1       43.14       37.47      2.57 o
  -3   5   1       50.70       60.25      5.45 o
  -2   5   1       26.04       29.83      2.01 o
  -1   5   1     2011.52     1945.95     29.45 o
   0   5   1      950.86      977.97     14.03 o
   1   5   1      245.87      236.70      4.46 o
   2   5   1      657.21      632.02      9.35 o
   3   5   1      788.20      809.77     10.31 o
   4   5   1      786.12      777.31     10.60 o
   5   5   1      183.35      179.00      5.60 o
   6   5   1      866.46      809.28     12.38 o
   7   5   1      256.17      230.59      7.30 o
   8   5   1       59.63       54.51      4.62 o
   9   5   1      368.81      352.19      9.92 o
  10   5   1      166.33      164.16      7.95 o
  11   5   1       76.83       70.45      6.42 o
  12   5   1       37.56       51.85      6.09 o
 -12   6   1       24.41       16.14      5.25 o
 -11   6   1       13.30        6.77      4.59 o
 -10   6   1       21.84       35.98      5.56 o
  -9   6   1        0.08        0.76      3.89 o
  -8   6   1      130.01      125.09      7.83 o
  -7   6   1       91.16       86.63      5.12 o
  -6   6   1       20.14       17.33      3.90 o
  -5   6   1       15.22       20.34      2.56 o
  -4   6   1        2.65        0.20      1.63 o
  -3   6   1       64.27       54.91      4.50 o
  -2   6   1       14.04       24.13      3.15 o
  -1   6   1       65.68       60.89      4.57 o
   0   6   1      140.62      135.37      8.16 o
   1   6   1      268.15      278.09      7.74 o
   2   6   1      519.16      545.63     11.25 o
   3   6   1       71.60       73.88      3.95 o
   4   6   1        0.01        1.00      1.88 o
   5   6   1      141.37      152.48      9.36 o
   6   6   1      439.75      443.78      9.48 o
   7   6   1        1.85        2.31      2.54 o
   8   6   1       15.82       18.96      4.17 o
   9   6   1       60.97       66.47      5.63 o
  10   6   1       17.88       10.79      4.25 o
  11   6   1       16.94       14.91      4.65 o
  12   6   1        5.51       12.12      5.02 o
 -11   7   1        0.12        0.00      4.04 o
 -10   7   1        3.94        0.00      3.86 o
  -9   7   1       26.16       14.56      4.57 o
  -8   7   1       97.50      101.57      8.96 o
  -7   7   1      136.25      109.78      7.14 o
  -6   7   1       22.29       20.69      6.57 o
  -5   7   1       56.75       41.19      5.21 o
  -4   7   1      500.29      464.60     11.90 o
  -3   7   1       36.81       36.75      4.49 o
  -2   7   1      137.40      146.39      6.76 o
  -1   7   1        2.86        5.44      5.82 o
   0   7   1       84.64       93.56      6.03 o
   1   7   1      658.46      635.55     31.52 o
   2   7   1      256.63      250.26      8.62 o
   3   7   1      278.15      291.79      7.69 o
   4   7   1       19.63       20.12      3.52 o
   5   7   1        5.95        2.92      5.68 o
   6   7   1       65.84       48.45      5.21 o
   7   7   1      158.42      165.80      8.46 o
   8   7   1      134.07      115.48      7.96 o
   9   7   1      297.55      316.63     16.53 o
  10   7   1       35.36       37.75      5.89 o
  11   7   1       10.37       11.71      5.29 o
 -10   8   1        0.58        1.13      4.33 o
  -9   8   1        2.84        3.53      4.48 o
  -8   8   1        7.79        9.08      4.86 o
  -7   8   1        0.41        0.00      3.95 o
  -6   8   1       42.74       44.91      9.38 o
  -5   8   1        9.69       13.93      4.42 o
  -4   8   1      517.31      562.67     14.60 o
  -3   8   1        4.35        1.47      5.25 o
  -2   8   1      260.46      270.24      9.72 o
  -1   8   1       49.58       47.11      5.29 o
   0   8   1      135.82      122.09      6.94 o
   1   8   1        1.42        2.71      3.04 o
   2   8   1        5.91        5.87      3.38 o
   3   8   1        2.22        4.79      3.57 o
   4   8   1        6.98        7.20      3.95 o
   5   8   1       51.80       49.96     10.69 o
   6   8   1        7.57        0.03      3.62 o
   7   8   1       98.73      115.70     11.64 o
   8   8   1      267.94      259.43     19.77 o
   9   8   1       21.43       20.00      4.89 o
  -8   9   1        1.05        4.17      4.71 o
  -7   9   1        0.32        1.94      4.32 o
  -6   9   1       44.88       38.15     10.32 o
  -5   9   1        0.05        0.00      3.57 o
  -4   9   1        1.91        0.47      3.94 o
  -3   9   1        0.11        0.18      4.88 o
  -2   9   1       32.07       35.38      5.55 o
  -1   9   1       28.48       28.24      5.17 o
   0   9   1       38.06       33.85      5.43 o
   1   9   1       30.75       21.07      4.90 o
   2   9   1       48.48       43.57      5.97 o
   3   9   1        0.08        0.00      3.45 o
   4   9   1       51.55       48.82     16.88 o
   5   9   1        0.12        0.00      3.79 o
   6   9   1       23.74       23.45      5.70 o
   7   9   1       26.44       32.92      6.57 o
   8   9   1        2.35        0.00      4.90 o
  -6  10   1        1.40        1.45      4.96 o
  -5  10   1        2.25        0.00      8.25 o
  -4  10   1       16.98       13.53      8.07 o
  -3  10   1        9.74        7.89      4.90 o
  -2  10   1      239.83      262.65     14.26 o
  -1  10   1       82.79       94.06      8.48 o
   0  10   1        6.07        1.15      5.44 o
   1  10   1        0.28        0.00      3.71 o
   2  10   1       24.10       29.59      6.19 o
   3  10   1        4.19        3.88     10.51 o
   4  10   1       54.61       56.97      7.15 o
   5  10   1       16.87       22.10      5.86 o
 -14   0   2       61.56       51.50     14.45 o
 -13   0   2       24.69       32.79      5.24 o
 -12   0   2       11.71       16.23      4.03 o
 -11   0   2       58.69       71.75      9.22 o
 -10   0   2      593.42      576.67     13.19 o
  -9   0   2      113.82      112.69      6.58 o
  -8   0   2     1065.13     1079.00     16.27 o
  -7   0   2        0.33        1.02      1.93 o
  -6   0   2     9840.20     9619.25     73.07 o
  -5   0   2     2380.69     2268.13     30.51 o
  -4   0   2     3368.16     3325.92     39.60 o
  -3   0   2      177.59      205.07      4.64 o
  -2   0   2      464.17      485.25      5.20 o
  -1   0   2     4596.46     4806.67     47.51 o
   0   0   2     6606.96     6392.65     46.03 o
   1   0   2    18899.58    17068.02    130.87 o
   2   0   2     4894.24     4628.02     34.74 o
   3   0   2     9543.95     8308.66     75.61 o
   4   0   2     2109.38     2029.45     19.92 o
   5   0   2      890.75      897.31     21.00 o
   6   0   2      577.04      585.65     12.13 o
   7   0   2     1534.48     1584.85     20.13 o
   8   0   2       14.19       12.48      2.82 o
   9   0   2        7.08        6.32      2.96 o
  10   0   2     1079.78     1003.28     18.02 o
  11   0   2       61.34       78.59      6.66 o
  12   0   2       72.82       84.92      7.36 o
  13   0   2        6.76        9.41      4.48 o
  14   0   2       56.00       60.70      7.47 o
 -14   1   2        3.55        2.47      3.40 o
 -13   1   2       24.76       23.81      3.93 o
 -12   1   2       26.98       31.17      5.44 o
 -11   1   2       59.17       54.17      3.91 o
 -10   1   2       50.65       50.22      3.68 o
  -9   1   2      119.65      116.36      4.71 o
  -8   1   2      267.99      265.18      5.59 o
  -7   1   2      209.81      222.63      5.34 o
  -6   1   2      205.45      207.07      4.20 o
  -5   1   2      355.62      425.21      5.46 o
  -4   1   2      346.62      333.44      4.27 o
  -3   1   2      631.62      657.58      5.87 o
  -2   1   2      604.72      588.42      6.14 o
  -1   1   2      118.55      112.76      6.57 o
   0   1   2     1430.93     1425.49     14.86 o
   1   1   2     2295.93     2245.95     16.11 o
   2   1   2     8222.86     7858.09     34.14 o
   3   1   2     1878.29     1909.83     12.63 o
   4   1   2        3.88        5.00      1.21 o
   5   1   2       56.54       66.83      2.83 o
   6   1   2      528.52      564.18      7.33 o
   7   1   2      281.59      275.01      5.46 o
   8   1   2      523.90      518.52      8.13 o
   9   1   2       82.45       96.18      4.55 o
  10   1   2       11.80       10.04      2.53 o
  11   1   2       70.12       63.60      4.31 o
  12   1   2        5.07        6.41      2.91 o
  13   1   2        2.59        2.77      2.99 o
  14   1   2        7.33        7.40      4.48 o
 -14   2   2        6.60        9.94      3.84 o
 -13   2   2        0.11        4.62      3.10 o
 -12   2   2       29.40       37.20      4.88 o
 -11   2   2      118.97      131.54      7.86 o
 -10   2   2        0.01        0.00      2.49 o
  -9   2   2        1.30        2.94      1.76 o
  -8   2   2     1095.38     1029.34     12.05 o
  -7   2   2      145.59      149.81      4.98 o
  -6   2   2      429.73      415.57      6.37 o
  -5   2   2      194.66      198.16      4.62 o
  -4   2   2     2424.32     2509.03     17.74 o
  -3   2   2     1474.73     1452.01      9.77 o
  -2   2   2     2820.62     2889.85     19.76 o
  -1   2   2     7636.44     7773.14    107.12 o
   0   2   2     1632.93     1664.18     12.28 o
   1   2   2     3906.38     3927.87     26.45 o
   2   2   2     1225.42     1258.52     14.53 o
   3   2   2     1822.38     1872.59     14.16 o
   4   2   2      212.44      208.34      5.19 o
   5   2   2       45.43       73.02      2.81 o
   6   2   2      204.50      188.52      4.29 o
   7   2   2       49.23       40.47      3.70 o
   8   2   2      528.94      497.65      9.01 o
   9   2   2      224.38      232.81      5.91 o
  10   2   2       62.17       56.90      4.35 o
  11   2   2        3.44        5.89      2.42 o
  12   2   2      111.99      105.63      6.35 o
  13   2   2        2.23        3.51      3.68 o
  14   2   2        2.82        8.36      4.30 o
 -14   3   2        7.33       10.34      4.37 o
 -13   3   2       87.24       93.12      6.08 o
 -12   3   2      115.73      134.25      7.91 o
 -11   3   2      193.07      202.38      7.71 o
 -10   3   2      335.10      366.62     11.90 o
  -9   3   2       39.91       34.46      3.34 o
  -8   3   2      287.47      293.40      7.69 o
  -7   3   2        7.59        6.37      1.80 o
  -6   3   2        2.99        3.88      1.39 o
  -5   3   2        1.08        0.76      1.31 o
  -4   3   2     1056.00     1024.66      8.48 o
  -3   3   2     2064.23     2228.74     15.64 o
  -2   3   2      264.99      264.08      6.40 o
  -1   3   2     5147.10     5088.72     46.11 o
   0   3   2       18.12       18.66      3.25 o
   1   3   2       30.25       33.91      1.95 o
   2   3   2     1945.27     2025.07     18.74 o
   3   3   2      833.27      893.14      9.93 o
   4   3   2     1198.02     1205.43     11.46 o
   5   3   2     2311.54     2168.33     17.91 o
   6   3   2     1511.77     1503.02     13.28 o
   7   3   2      285.54      266.71      5.29 o
   8   3   2     1087.96     1036.82     11.36 o
   9   3   2        0.59        0.00      1.81 o
  10   3   2       18.88       19.63      4.25 o
  11   3   2        0.36        1.07      3.14 o
  12   3   2        0.83        0.00      3.23 o
  13   3   2        1.02        6.38      3.77 o
 -13   4   2        0.01        0.00      4.18 o
 -12   4   2       29.48       23.69      6.70 o
 -11   4   2        2.46        3.90      2.74 o
 -10   4   2       39.61       43.66      4.00 o
  -9   4   2       53.73       54.16      4.06 o
  -8   4   2      679.04      623.98      9.72 o
  -7   4   2       75.16       71.24      3.76 o
  -6   4   2       14.11       12.73      1.90 o
  -5   4   2      558.73      517.27      6.86 o
  -4   4   2     2477.45     2422.49     17.26 o
  -3   4   2      570.19      592.96     13.51 o
  -2   4   2      570.98      618.27      9.98 o
  -1   4   2       26.74       18.67      2.15 o
   0   4   2      138.76      137.30      2.87 o
   1   4   2        2.79        0.25      1.30 o
   2   4   2       11.86       19.63      1.95 o
   3   4   2      615.04      634.10      8.85 o
   4   4   2     1533.91     1552.12     13.54 o
   5   4   2      111.86      105.79      3.90 o
   6   4   2     1113.04     1077.65     12.12 o
   7   4   2       43.70       52.49      3.82 o
   8   4   2       21.78       21.54      2.91 o
   9   4   2       17.99       20.94      3.58 o
  10   4   2        0.01        0.00      2.65 o
  11   4   2      136.73      137.51      8.27 o
  12   4   2       49.16       47.75      5.51 o
  13   4   2        5.33        0.00      5.03 o
 -13   5   2       12.03       12.07      4.97 o
 -12   5   2       22.95       23.24      5.34 o
 -11   5   2        0.66        2.53      3.31 o
 -10   5   2      179.32      184.71     10.51 o
  -9   5   2        0.54        0.00      2.71 o
  -8   5   2       30.10       35.63      3.82 o
  -7   5   2       23.87       16.39      3.25 o
  -6   5   2      152.06      143.37      4.44 o
  -5   5   2      353.55      378.05      6.48 o
  -4   5   2      239.60      231.56      3.88 o
  -3   5   2      621.63      602.21     18.76 o
  -2   5   2      144.66      171.84      9.76 o
  -1   5   2      146.25      130.20      8.63 o
   0   5   2      159.95      167.30      5.48 o
   1   5   2      899.07      949.95     14.99 o
   2   5   2      660.20      638.81      7.08 o
   3   5   2      153.80      144.36      6.07 o
   4   5   2      315.51      303.74      6.77 o
   5   5   2       72.30       59.20      5.58 o
   6   5   2      587.71      547.27     13.32 o
   7   5   2      160.53      173.12      6.89 o
   8   5   2       28.84       40.57      4.22 o
   9   5   2       61.34       62.70      5.44 o
  10   5   2        0.75        0.00      2.81 o
  11   5   2        0.74        2.03      3.50 o
  12   5   2       57.83       49.39      6.07 o
 -12   6   2       17.27        6.90      4.74 o
 -11   6   2       82.38       94.00      8.05 o
 -10   6   2      111.62      114.82      8.42 o
  -9   6   2        3.21        5.97      3.80 o
  -8   6   2      130.44      141.75     13.99 o
  -7   6   2      185.47      179.93      9.42 o
  -6   6   2     2416.66     2286.03     26.82 o
  -5   6   2      413.72      402.78     10.69 o
  -4   6   2        0.16        0.00      3.00 o
  -3   6   2       62.42       66.36      4.25 o
  -2   6   2        1.11        0.00      3.38 o
  -1   6   2        9.60       12.76      4.50 o
   0   6   2      368.79      355.01      8.05 o
   1   6   2      516.01      490.02     15.76 o
   2   6   2       33.06       33.90      3.14 o
   3   6   2      445.37      438.36      7.99 o
   4   6   2      445.54      451.26      9.48 o
   5   6   2       83.90       98.49      5.31 o
   6   6   2     1155.06     1128.80     15.77 o
   7   6   2        5.06        3.38      2.63 o
   8   6   2       47.58       37.72      4.35 o
   9   6   2        2.06        3.70      3.20 o
  10   6   2      105.22       96.20      7.81 o
  11   6   2        6.79        3.34      3.93 o
 -11   7   2       13.86        8.13      8.37 o
 -10   7   2        8.36        3.81      3.94 o
  -9   7   2       22.07       34.58      5.22 o
  -8   7   2       14.08        8.09      3.63 o
  -7   7   2       51.84       67.88      6.76 o
  -6   7   2       21.98       12.79     10.13 o
  -5   7   2       54.13       59.14      5.62 o
  -4   7   2      324.59      325.23      9.78 o
  -3   7   2      221.05      237.65      9.76 o
  -2   7   2        0.04        0.00      2.81 o
  -1   7   2       15.02       11.57      2.78 o
   0   7   2      857.17      969.54     15.19 o
   1   7   2       45.54       47.31      4.50 o
   2   7   2       27.69       41.98      7.50 o
   3   7   2       14.76       14.74      2.71 o
   4   7   2      124.79      127.44      6.12 o
   5   7   2       16.65       15.27      2.94 o
   6   7   2        7.68        6.83      3.39 o
   7   7   2      154.90      143.71     10.08 o
   8   7   2        0.15        0.00      3.20 o
   9   7   2        2.45        4.07      3.93 o
  10   7   2       94.78      106.48      8.78 o
 -10   8   2       27.89       21.76      6.11 o
  -9   8   2       90.19       92.18      8.92 o
  -8   8   2       68.23       43.83      6.46 o
  -7   8   2       45.75       39.28      8.25 o
  -6   8   2        4.13       11.87      4.23 o
  -5   8   2       42.53       43.92      5.59 o
  -4   8   2      108.29      101.45      7.28 o
  -3   8   2      210.15      197.02      8.56 o
  -2   8   2      392.22      416.61     11.16 o
  -1   8   2       18.18       15.71      3.52 o
   0   8   2       66.31       76.15      5.86 o
   1   8   2        3.13        5.30      4.31 o
   2   8   2       42.62       46.85      5.40 o
   3   8   2        2.01        0.00      3.38 o
   4   8   2       25.94       29.33      6.94 o
   5   8   2       10.77        8.28      3.52 o
   6   8   2       99.47      109.04      7.58 o
   7   8   2      128.34      135.17     12.45 o
   8   8   2       36.18       27.07      5.31 o
   9   8   2        7.55       10.77      4.73 o
  -8   9   2       44.15       35.67     11.07 o
  -7   9   2        1.48        0.00      4.11 o
  -6   9   2        2.01        0.00      4.05 o
  -5   9   2       20.02       19.04      4.86 o
  -4   9   2        9.94        7.19      4.23 o
  -3   9   2        8.39       14.13      4.30 o
  -2   9   2      268.78      256.98     10.36 o
  -1   9   2      167.72      178.13     12.19 o
   0   9   2        4.25        6.12      7.88 o
   1   9   2       24.04       28.73      5.63 o
   2   9   2       31.17       34.67     10.13 o
   3   9   2        3.65        3.55      6.00 o
   4   9   2       13.65        4.55      4.11 o
   5   9   2      182.15      197.24     10.72 o
   6   9   2       43.88       25.57      6.08 o
   7   9   2       55.77       53.88      7.68 o
  -5  10   2        0.09        0.00      4.88 o
  -4  10   2       46.58       46.21      7.69 o
  -3  10   2        0.00        5.51      5.82 o
  -2  10   2        2.04        4.65      7.88 o
  -1  10   2       27.97       28.61      5.66 o
   0  10   2       49.40       64.86      7.29 o
   1  10   2       25.07       29.71      5.70 o
   2  10   2       20.52       27.19      5.55 o
   3  10   2       24.23       25.90      5.97 o
   4  10   2        5.57        6.88      4.90 o
   5  10   2       66.11       51.21      7.47 o
 -14   1   3      135.55      152.12      9.00 o
 -13   1   3       26.57       24.57      5.05 o
 -12   1   3      129.17      135.20      6.74 o
 -11   1   3      176.13      178.87      5.86 o
 -10   1   3       12.86       13.09      2.53 o
  -9   1   3        1.88        0.00      1.72 o
  -8   1   3      781.92      733.88      9.05 o
  -7   1   3      530.10      569.10     11.41 o
  -6   1   3     1694.51     1636.65     12.84 o
  -5   1   3      892.40      933.99      8.24 o
  -4   1   3      267.02      260.59      4.73 o
  -3   1   3       35.87       36.55      1.96 o
  -2   1   3       29.85       28.21      2.01 o
  -1   1   3     1912.02     1937.48     19.76 o
   0   1   3     4078.27     3990.83     35.95 o
   1   1   3      139.43      139.35      3.78 o
   2   1   3     1782.68     1818.91     14.95 o
   3   1   3      715.04      691.11      7.72 o
   4   1   3     2195.60     2092.81     15.17 o
   5   1   3       79.80       88.91      3.38 o
   6   1   3     1049.79      952.18     15.92 o
   7   1   3       10.14       14.97      2.00 o
   8   1   3        6.60        3.39      1.84 o
   9   1   3       31.28       33.16      3.24 o
  10   1   3        0.02        0.00      2.08 o
  11   1   3      144.34      145.18      7.39 o
  12   1   3       10.61        6.80      2.88 o
  13   1   3      168.89      181.82      8.64 o
 -14   2   3       61.51       63.97      5.65 o
 -13   2   3       87.05       87.28      5.92 o
 -12   2   3      267.15      283.49      8.49 o
 -11   2   3       20.40       17.64      3.26 o
 -10   2   3      370.25      373.78      9.81 o
  -9   2   3       25.81       26.75      3.10 o
  -8   2   3      511.02      486.18      6.75 o
  -7   2   3      336.91      312.25      6.38 o
  -6   2   3       79.48       72.04      3.41 o
  -5   2   3      599.39      687.14      9.47 o
  -4   2   3       55.00       55.77      2.27 o
  -3   2   3      860.16      775.58      8.37 o
  -2   2   3      527.27      464.96      7.09 o
  -1   2   3     8630.39     8280.36    114.25 o
   0   2   3     3469.89     3471.97     27.50 o
   1   2   3     3882.82     3556.81     25.15 o
   2   2   3     3047.30     3087.13     26.54 o
   3   2   3       38.53       42.91      2.29 o
   4   2   3      972.99     1075.21     10.78 o
   5   2   3      261.33      270.43      4.52 o
   6   2   3     1208.35     1149.64     11.02 o
   7   2   3       53.44       59.11      3.18 o
   8   2   3      614.86      578.60      8.61 o
   9   2   3      591.36      584.10      9.15 o
  10   2   3       31.34       32.15      3.47 o
  11   2   3       24.24       21.86      3.74 o
  12   2   3        9.49        4.69      3.20 o
  13   2   3        4.72        1.63      3.76 o
 -14   3   3       11.66       15.58      4.22 o
 -13   3   3        9.69        9.83      3.38 o
 -12   3   3        1.99        1.72      2.78 o
 -11   3   3       38.36       42.81      4.13 o
 -10   3   3       49.95       52.70      4.14 o
  -9   3   3      415.76      393.54      8.24 o
  -8   3   3       23.44       20.75      2.99 o
  -7   3   3      258.91      278.97      6.10 o
  -6   3   3       21.05       16.71      2.05 o
  -5   3   3       56.25       72.56      3.02 o
  -4   3   3      330.61      327.02      5.23 o
  -3   3   3     1263.37     1291.04     13.44 o
  -2   3   3       89.12       92.45      4.49 o
  -1   3   3      348.91      337.95      6.22 o
   0   3   3      944.76      904.43     10.20 o
   1   3   3       10.75       11.13      1.64 o
   2   3   3       29.04       26.46      2.45 o
   3   3   3      499.10      555.38      7.98 o
   4   3   3      162.08      178.55      5.22 o
   5   3   3       10.13       13.13      2.04 o
   6   3   3      175.32      185.39      5.26 o
   7   3   3      241.73      252.12      4.87 o
   8   3   3        1.57        2.89      2.31 o
   9   3   3       82.50       63.84      4.51 o
  10   3   3        3.76        0.00      2.43 o
  11   3   3       13.19        7.55      3.08 o
  12   3   3        4.10        1.54      3.49 o
  13   3   3        0.01        2.49      3.83 o
 -13   4   3       56.25       75.02      8.41 o
 -12   4   3      101.18       99.05      6.64 o
 -11   4   3        0.29        0.00      2.37 o
 -10   4   3      294.51      309.66      8.00 o
  -9   4   3       56.33       65.08      4.78 o
  -8   4   3      284.33      261.55      6.45 o
  -7   4   3      345.93      332.61      7.37 o
  -6   4   3       65.27       66.23      3.66 o
  -5   4   3      248.06      231.66      5.43 o
  -4   4   3      137.79      146.02      4.32 o
  -3   4   3     4745.50     4832.81     47.76 o
  -2   4   3      374.43      399.82      8.74 o
  -1   4   3      673.35      634.76     17.82 o
   0   4   3      262.49      254.96      5.61 o
   1   4   3      678.41      684.97      8.16 o
   2   4   3     1817.03     1747.08     17.87 o
   3   4   3       81.56       93.22      3.74 o
   4   4   3       35.08       35.05      2.55 o
   5   4   3      510.52      482.15      8.33 o
   6   4   3      352.88      357.49      7.21 o
   7   4   3       61.60       56.27      4.09 o
   8   4   3      304.77      279.17      7.19 o
   9   4   3       33.97       46.61      4.68 o
  10   4   3      108.71      101.45      6.75 o
  11   4   3      160.36      182.62      9.49 o
  12   4   3       10.65       12.57      4.23 o
 -13   5   3       23.08       22.47      5.42 o
 -12   5   3       93.73       97.36     14.90 o
 -11   5   3       18.10       18.10      4.58 o
 -10   5   3       31.04       20.08      3.75 o
  -9   5   3       15.62       16.99      3.61 o
  -8   5   3        2.86        1.85      1.91 o
  -7   5   3       25.50       20.54      2.53 o
  -6   5   3      762.07      714.30      9.15 o
  -5   5   3     2010.36     1939.16     16.38 o
  -4   5   3       66.44       73.53      4.86 o
  -3   5   3       91.69       74.92      7.50 o
  -2   5   3      207.35      239.30      6.59 o
  -1   5   3      247.43      257.73      8.82 o
   0   5   3      200.37      182.42      4.22 o
   1   5   3      597.21      562.28      8.11 o
   2   5   3      434.44      411.59      7.18 o
   3   5   3      651.06      652.27      7.56 o
   4   5   3     1405.00     1410.06     13.19 o
   5   5   3      444.57      425.08      7.76 o
   6   5   3      163.31      131.97      6.18 o
   7   5   3       34.84       23.97      3.79 o
   8   5   3       17.00       23.50      3.83 o
   9   5   3       10.50        6.58      3.14 o
  10   5   3       12.64        7.35      3.85 o
  11   5   3       11.15        9.34      4.87 o
  12   5   3       32.49       34.81      5.47 o
 -12   6   3       25.42       23.68      5.99 o
 -11   6   3        0.29        4.34      4.14 o
 -10   6   3       21.78       14.46      5.97 o
  -9   6   3       43.85       45.45      5.37 o
  -8   6   3       15.95       13.30      4.55 o
  -7   6   3      232.63      221.61      9.00 o
  -6   6   3       54.86       60.28      6.94 o
  -5   6   3        7.57       13.92      3.18 o
  -4   6   3      106.68      103.64      4.76 o
  -3   6   3       31.94       11.63      5.25 o
  -2   6   3        7.80        0.00      3.75 o
  -1   6   3       19.23       18.39      5.25 o
   0   6   3        8.27        7.13      4.50 o
   1   6   3      288.50      299.50      8.74 o
   2   6   3      128.26      129.60      4.83 o
   3   6   3      200.85      198.16      5.73 o
   4   6   3        4.87        7.60      2.37 o
   5   6   3       66.41       60.74      4.55 o
   6   6   3       20.59       18.70      3.39 o
   7   6   3       33.85       36.35      6.17 o
   8   6   3        3.34        6.01      3.22 o
   9   6   3        1.53        0.08      3.79 o
  10   6   3        3.39        2.28      3.40 o
  11   6   3        7.67       10.00      4.79 o
 -11   7   3        1.97        0.00      4.16 o
 -10   7   3       68.61       58.66      7.75 o
  -9   7   3        1.82        2.53      4.15 o
  -8   7   3        2.45        3.31      3.84 o
  -7   7   3        5.41        3.74      3.79 o
  -6   7   3       98.70      102.11      7.15 o
  -5   7   3       88.07       86.67      6.31 o
  -4   7   3        6.31        6.94      3.05 o
  -3   7   3      634.16      613.46     22.14 o
  -2   7   3        0.52        0.00      4.50 o
  -1   7   3       21.49       27.01      6.38 o
   0   7   3        5.72        0.00      4.13 o
   1   7   3       49.47       61.16      8.63 o
   2   7   3       73.61       64.10      5.00 o
   3   7   3      574.59      592.26     10.04 o
   4   7   3      558.30      535.37     15.94 o
   5   7   3       32.46       35.10      3.91 o
   6   7   3      112.34      123.59      6.51 o
   7   7   3        5.99        6.70      3.67 o
   8   7   3      115.90      120.03      8.31 o
   9   7   3        0.63        0.00      3.80 o
  10   7   3       59.76       63.80      9.99 o
 -10   8   3      138.23      163.86     11.71 o
  -9   8   3        0.01        0.00      4.03 o
  -8   8   3      176.07      166.77      9.86 o
  -7   8   3      113.95      119.29      9.38 o
  -6   8   3       13.26       15.62     10.13 o
  -5   8   3        0.35        0.00      3.19 o
  -4   8   3       17.93       10.93      3.60 o
  -3   8   3      339.88      330.18     17.63 o
  -2   8   3       34.78       43.52      9.00 o
  -1   8   3      388.39      355.32     17.63 o
   0   8   3      215.17      231.88     14.26 o
   1   8   3      412.49      424.18     11.16 o
   2   8   3      219.70      213.22      8.83 o
   3   8   3       42.23       32.92      7.50 o
   4   8   3       20.74       26.66      4.78 o
   5   8   3       10.92        2.92      3.16 o
   6   8   3       46.57       51.46      8.50 o
   7   8   3        3.30       10.16      4.22 o
   8   8   3      213.11      193.74     10.89 o
   9   8   3       24.18       15.73      8.41 o
  -8   9   3        2.68        0.00      4.49 o
  -7   9   3        1.03        0.00      3.95 o
  -6   9   3       13.44        7.04      4.88 o
  -5   9   3        3.05        1.69      4.15 o
  -4   9   3        2.07        6.38      6.38 o
  -3   9   3       12.18        5.63      6.75 o
  -2   9   3       66.91       81.04     11.63 o
  -1   9   3       49.25       53.65      9.76 o
   0   9   3        5.91        9.00      6.38 o
   1   9   3        0.68        0.00      4.88 o
   2   9   3        7.27        2.25      3.95 o
   3   9   3        9.58       10.97      4.37 o
   4   9   3        0.01        0.00      3.79 o
   5   9   3        2.16        0.64      4.22 o
   6   9   3        0.04        0.00      4.37 o
   7   9   3        1.21        2.58      5.43 o
  -5  10   3       11.55        2.25      7.50 o
  -4  10   3       25.60       13.88      8.63 o
  -3  10   3       60.07       64.16     11.63 o
  -2  10   3        0.04        0.00      6.00 o
  -1  10   3      272.77      245.76     16.51 o
   0  10   3       38.17       16.88      7.88 o
   1  10   3       38.32       30.77      9.00 o
   2  10   3       49.81       40.90      9.00 o
   3  10   3        0.18        0.00      4.50 o
   4  10   3       38.03       41.48      6.50 o
   5  10   3       50.33       56.65     15.01 o
 -14   0   4      171.02      201.48     14.36 o
 -13   0   4       16.80       12.41      6.03 o
 -12   0   4       35.59       26.53      6.94 o
 -11   0   4      825.24      799.85     15.99 o
 -10   0   4       84.25       80.01      6.01 o
  -9   0   4       61.37       63.59      5.09 o
  -8   0   4       23.02       17.31      2.97 o
  -7   0   4      537.39      560.27     10.32 o
  -6   0   4     1190.97     1241.37     15.09 o
  -5   0   4     1790.57     1746.46     17.89 o
  -4   0   4     5889.78     5866.05     44.63 o
  -3   0   4     5582.04     5712.44     49.31 o
  -2   0   4     6852.15     7050.42     58.20 o
  -1   0   4    10051.12     9602.65    111.44 o
   0   0   4      110.39       93.64      2.22 o
   1   0   4      307.79      311.42      8.63 o
   2   0   4       43.46       38.79      4.13 o
   3   0   4      225.35      241.15      6.48 o
   4   0   4     4647.87     4504.11     37.96 o
   5   0   4     1790.57     1730.42     19.55 o
   6   0   4     1347.07     1156.13     16.03 o
   7   0   4      316.62      329.29      8.80 o
   8   0   4      107.31      129.71      6.68 o
   9   0   4       95.23      102.29      6.80 o
  10   0   4        0.14        0.69      2.92 o
  11   0   4       44.46       47.15      5.80 o
  12   0   4       22.31       35.16      7.72 o
  13   0   4      111.91      146.45     13.24 o
 -14   1   4        6.86        9.22      4.26 o
 -13   1   4      116.27      108.54      6.46 o
 -12   1   4       17.35       18.56      3.81 o
 -11   1   4       32.48       26.69      3.47 o
 -10   1   4      649.65      620.21     13.23 o
  -9   1   4      221.47      217.18      5.20 o
  -8   1   4       14.06        8.46      1.74 o
  -7   1   4       50.12       45.88      2.56 o
  -6   1   4      667.10      654.20      7.62 o
  -5   1   4      201.19      200.14      4.40 o
  -4   1   4      832.40      877.24      9.30 o
  -3   1   4     1426.58     1451.08     10.89 o
  -2   1   4     5219.27     5498.20     49.48 o
  -1   1   4      576.22      519.83      8.21 o
   0   1   4      206.11      229.22      5.43 o
   1   1   4        4.71        0.00      1.49 o
   2   1   4     4457.63     4466.56     30.23 o
   3   1   4      311.61      361.37      5.48 o
   4   1   4       27.03       20.82      1.82 o
   5   1   4       55.64       63.88      2.87 o
   6   1   4        0.60        0.00      1.23 o
   7   1   4      228.93      227.41      5.92 o
   8   1   4       19.75       25.51      3.52 o
   9   1   4       84.40       88.29      4.37 o
  10   1   4        8.49       13.35      2.72 o
  11   1   4      113.11      112.64      6.40 o
  12   1   4       10.33        8.66      3.37 o
  13   1   4       13.40       15.42      4.11 o
 -14   2   4       15.28       12.57      4.05 o
 -13   2   4      153.00      149.24      7.47 o
 -12   2   4       22.01       14.61      4.66 o
 -11   2   4        1.63        4.64      2.72 o
 -10   2   4        7.03        6.93      2.59 o
  -9   2   4      703.27      665.68     10.75 o
  -8   2   4        0.73        2.40      1.88 o
  -7   2   4       36.13       46.45      3.16 o
  -6   2   4      861.67      814.07      9.76 o
  -5   2   4      583.44      596.13      8.10 o
  -4   2   4     1805.84     1955.50     18.63 o
  -3   2   4      825.49      782.89     10.32 o
  -2   2   4      373.75      384.22      8.22 o
  -1   2   4      284.22      299.94      6.90 o
   0   2   4      781.82      775.91     13.09 o
   1   2   4       55.07       59.11      4.90 o
   2   2   4      712.48      741.82     12.90 o
   3   2   4       76.49       87.99      3.00 o
   4   2   4      991.13      997.80     17.87 o
   5   2   4        0.43        0.35      1.43 o
   6   2   4       12.33       13.27      1.72 o
   7   2   4      134.73      126.33      4.21 o
   8   2   4       77.08       68.20      3.65 o
   9   2   4        0.35        0.00      1.92 o
  10   2   4       48.82       51.64      4.57 o
  11   2   4       14.00       12.94      3.37 o
  12   2   4        0.43        0.00      2.90 o
  13   2   4       12.94        8.65      3.88 o
 -14   3   4       42.64       38.34      5.13 o
 -13   3   4        4.32        8.49      3.47 o
 -12   3   4       15.81       14.59      3.56 o
 -11   3   4       57.74       65.95      5.65 o
 -10   3   4      258.71      255.08      7.24 o
  -9   3   4      135.56      143.24      5.61 o
  -8   3   4     1309.46     1263.06     14.53 o
  -7   3   4     1121.47     1087.15     12.44 o
  -6   3   4       64.05       55.04      3.04 o
  -5   3   4      177.34      199.97      4.36 o
  -4   3   4      701.61      724.68     10.42 o
  -3   3   4       89.49       74.74      3.36 o
  -2   3   4       45.22       43.94      2.57 o
  -1   3   4      746.08      726.42      9.32 o
   0   3   4     5414.45     5293.91     41.15 o
   1   3   4      726.97      702.59      9.89 o
   2   3   4     2049.92     2043.51     22.61 o
   3   3   4       13.90       16.32      1.63 o
   4   3   4      537.92      485.64      7.22 o
   5   3   4      387.37      415.28      7.23 o
   6   3   4        9.36       10.72      2.21 o
   7   3   4      362.97      356.49      7.72 o
   8   3   4      100.80       94.91      5.13 o
   9   3   4      518.98      500.91     10.27 o
  10   3   4        7.01        7.29      2.94 o
  11   3   4      136.52      162.65     16.57 o
  12   3   4        7.13        3.93      3.65 o
  13   3   4       19.25       27.60      5.20 o
 -13   4   4        0.43        2.58      5.82 o
 -12   4   4       57.18       56.01      4.90 o
 -11   4   4       75.89       76.64      5.25 o
 -10   4   4       32.53       26.67      6.94 o
  -9   4   4        5.12        2.03      2.26 o
  -8   4   4       89.03       75.57      6.24 o
  -7   4   4     1393.22     1362.45     16.20 o
  -6   4   4        1.77        2.12      1.53 o
  -5   4   4      212.01      183.19      3.36 o
  -4   4   4       19.89       27.47      2.31 o
  -3   4   4     1673.75     1694.27     44.27 o
  -2   4   4      190.61      194.85      6.84 o
  -1   4   4      258.51      233.10      6.94 o
   0   4   4      104.64      100.69      3.83 o
   1   4   4      419.58      446.67      7.98 o
   2   4   4        9.37       10.46      2.04 o
   3   4   4       11.27       17.92      1.44 o
   4   4   4      988.52      994.37     10.92 o
   5   4   4       48.17       59.17      5.62 o
   6   4   4       90.22       81.48      4.50 o
   7   4   4      398.52      392.65      8.22 o
   8   4   4        3.99        2.75      2.34 o
   9   4   4       48.21       73.94      6.31 o
  10   4   4        9.36       15.58      4.44 o
  11   4   4       23.52       25.32      4.61 o
  12   4   4        3.34        6.04      4.04 o
 -13   5   4        0.07        0.00      4.26 o
 -12   5   4        0.40        0.00      3.59 o
 -11   5   4       35.30       34.38      5.67 o
 -10   5   4       18.58       19.34      3.52 o
  -9   5   4       57.09       56.61      4.11 o
  -8   5   4       13.22        7.54      2.29 o
  -7   5   4       10.36        5.97      2.99 o
  -6   5   4       19.84       20.89      3.48 o
  -5   5   4       27.32       22.69      2.22 o
  -4   5   4       85.80       85.15      5.86 o
  -3   5   4        5.37        4.34      2.43 o
  -2   5   4      204.61      215.05      7.20 o
  -1   5   4        8.14        7.05      2.44 o
   0   5   4        2.98        7.08      1.65 o
   1   5   4      279.35      275.40      6.31 o
   2   5   4      678.95      668.08     10.58 o
   3   5   4        8.52        6.51      1.89 o
   4   5   4       26.73       21.41      2.34 o
   5   5   4        0.22        0.00      2.37 o
   6   5   4      381.08      387.95      7.79 o
   7   5   4      216.52      174.20      7.44 o
   8   5   4        0.09        0.00      2.66 o
   9   5   4        7.25        6.16      3.14 o
  10   5   4       68.53       88.08      6.84 o
  11   5   4       24.00       19.19      5.62 o
  12   5   4       37.90       39.47      5.96 o
 -12   6   4      242.14      261.84     12.20 o
 -11   6   4       67.08       89.74      8.09 o
 -10   6   4        1.45        0.00      3.53 o
  -9   6   4        0.88        0.00      3.23 o
  -8   6   4       18.38       15.42      4.88 o
  -7   6   4        4.25        5.32      3.05 o
  -6   6   4       91.53       84.32      5.89 o
  -5   6   4     3407.37     3371.81     29.34 o
  -4   6   4      598.96      598.67     12.49 o
  -3   6   4      381.61      373.16     22.14 o
  -2   6   4      105.42      103.70      5.26 o
  -1   6   4       15.59       18.02      5.44 o
   0   6   4      650.67      712.14     21.76 o
   1   6   4      198.41      181.19     10.88 o
   2   6   4      553.44      553.15     13.38 o
   3   6   4      446.36      435.80      8.50 o
   4   6   4      597.01      604.95     10.29 o
   5   6   4      302.70      313.92      8.21 o
   6   6   4      118.92      114.52      6.33 o
   7   6   4      269.50      291.67     11.59 o
   8   6   4       11.80       10.71      3.85 o
   9   6   4       48.99       57.15     10.20 o
  10   6   4       38.34       45.23      5.51 o
  11   6   4        1.75        0.00      6.01 o
 -11   7   4        3.68        0.00      4.65 o
 -10   7   4       13.55       11.42      7.32 o
  -9   7   4       14.56       11.22     10.32 o
  -8   7   4       62.21       52.23      6.58 o
  -7   7   4       38.43       41.47      7.32 o
  -6   7   4       20.75       23.41      9.19 o
  -5   7   4        0.31        1.33      2.78 o
  -4   7   4       52.75       52.90      9.38 o
  -3   7   4      120.13      120.44     12.76 o
  -2   7   4      101.25      106.18     11.63 o
  -1   7   4       15.01       22.51      6.00 o
   0   7   4       19.08        6.38      5.25 o
   1   7   4      129.17      114.44     11.26 o
   2   7   4      211.23      215.60      9.57 o
   3   7   4       73.16       69.53      4.73 o
   4   7   4      143.36      138.15      6.13 o
   5   7   4        7.58       11.50      3.08 o
   6   7   4        0.07        5.83      3.01 o
   7   7   4       27.65       32.36      4.43 o
   8   7   4       84.98       76.39      7.39 o
   9   7   4       17.37       20.70      5.82 o
  10   7   4       10.12        9.36      4.85 o
 -10   8   4       45.99       48.30      7.39 o
  -9   8   4      168.96      166.86     11.04 o
  -8   8   4      107.45       92.46      8.53 o
  -7   8   4      130.25      113.57      8.46 o
  -6   8   4        4.14        4.95      3.75 o
  -5   8   4       33.63       39.77      9.00 o
  -4   8   4        3.64        3.38      5.25 o
  -3   8   4      130.19       99.43     12.38 o
  -2   8   4      244.61      280.28     16.13 o
  -1   8   4       45.27       43.15      8.63 o
   0   8   4       14.29       27.01      8.25 o
   1   8   4      495.22      492.65     20.64 o
   2   8   4        0.02        0.00      5.25 o
   3   8   4       48.96       60.62      6.03 o
   4   8   4       59.36       64.15      6.57 o
   5   8   4        3.20        0.57      3.79 o
   6   8   4       15.53       18.28      9.94 o
   7   8   4       57.17       66.42      6.72 o
   8   8   4        4.08       11.44      5.17 o
  -8   9   4       24.30       15.87      5.40 o
  -7   9   4       48.65       37.59      8.07 o
  -6   9   4       43.47       60.78     11.26 o
  -5   9   4        1.92        0.00      6.38 o
  -4   9   4        2.40        7.88      6.75 o
  -3   9   4        1.55        8.63      6.00 o
  -2   9   4       58.20       49.90      9.76 o
  -1   9   4      127.38      127.19     13.88 o
   0   9   4       72.82       67.54     10.51 o
   1   9   4        0.29        0.00      6.00 o
   2   9   4      271.34      266.40     16.51 o
   3   9   4       16.15       17.26      7.50 o
   4   9   4       26.67       23.49      5.17 o
   5   9   4       58.93       70.29     12.01 o
   6   9   4       13.77       15.54      5.29 o
   7   9   4       19.25        8.52      5.82 o
  -5  10   4       17.48       26.26     10.13 o
  -4  10   4       16.04       20.64      8.63 o
  -3  10   4       26.08       25.51      9.00 o
  -2  10   4       90.38       94.55     13.51 o
  -1  10   4       39.44       39.02      9.76 o
   0  10   4        3.23        0.38      7.13 o
   1  10   4       21.23       11.26      7.50 o
   2  10   4       14.59        6.00      7.13 o
   3  10   4       20.25       24.76      8.63 o
   4  10   4       19.06       21.01      8.25 o
 -14   1   5       23.26       17.15      4.55 o
 -13   1   5       26.45       30.49      5.31 o
 -12   1   5      590.01      628.38     12.08 o
 -11   1   5       22.49       18.89      3.63 o
 -10   1   5      426.87      414.68      8.91 o
  -9   1   5        8.96        5.39      2.17 o
  -8   1   5        0.18        0.00      1.24 o
  -7   1   5      549.79      563.18      8.37 o
  -6   1   5       13.21       11.70      1.82 o
  -5   1   5      967.44     1003.45     12.08 o
  -4   1   5       13.68       28.91      2.26 o
  -3   1   5     2138.26     2223.93     15.39 o
  -2   1   5      643.48      573.47      9.27 o
  -1   1   5       68.70       76.29      3.57 o
   0   1   5     2214.34     2137.12     22.53 o
   1   1   5       30.07       41.86      2.33 o
   2   1   5       14.28        7.32      1.46 o
   3   1   5     1563.77     1631.56     13.89 o
   4   1   5       68.79       58.59      2.36 o
   5   1   5      273.96      272.32      4.83 o
   6   1   5        3.33        4.96      1.51 o
   7   1   5      606.33      578.53      9.20 o
   8   1   5        5.90        4.59      2.01 o
   9   1   5       60.47       65.10      3.91 o
  10   1   5       29.66       30.81      3.92 o
  11   1   5        0.29        0.00      2.81 o
  12   1   5       21.31       21.96      4.71 o
  13   1   5       17.45       18.40      4.41 o
 -14   2   5       12.48       13.94      4.64 o
 -13   2   5       17.82       22.82      3.93 o
 -12   2   5        1.17        0.00      2.66 o
 -11   2   5       26.22       15.07      4.20 o
 -10   2   5       31.95       37.84      3.62 o
  -9   2   5     2251.64     2243.41     25.02 o
  -8   2   5      413.78      412.09      7.78 o
  -7   2   5      261.61      238.96      6.06 o
  -6   2   5     1121.68     1160.45     16.36 o
  -5   2   5     1540.25     1614.42     16.68 o
  -4   2   5      194.26      184.21      6.50 o
  -3   2   5      765.42      820.86     13.52 o
  -2   2   5      373.08      396.78      8.76 o
  -1   2   5      464.46      543.42     10.21 o
   0   2   5     1751.09     1732.93     20.82 o
   1   2   5       32.76       62.26      3.65 o
   2   2   5     1166.87     1073.99     15.00 o
   3   2   5     2577.70     2555.95     19.29 o
   4   2   5      131.87      100.74      4.15 o
   5   2   5      396.62      395.30      7.12 o
   6   2   5      191.36      175.95      5.36 o
   7   2   5       42.33       45.35      2.83 o
   8   2   5       52.36       61.55      4.38 o
   9   2   5      260.54      275.90      9.18 o
  10   2   5      240.48      228.15      8.97 o
  11   2   5      149.64      147.79      7.39 o
  12   2   5       82.95       98.41      7.66 o
  13   2   5       11.73        7.44      3.99 o
 -14   3   5       49.91       48.87      5.45 o
 -13   3   5        6.89        6.02      3.42 o
 -12   3   5       11.14        6.06      3.57 o
 -11   3   5        4.89        0.00      2.93 o
 -10   3   5       21.77       19.64      3.70 o
  -9   3   5      105.25      110.72      5.34 o
  -8   3   5      110.50      104.15      4.90 o
  -7   3   5       47.37       65.61      4.48 o
  -6   3   5      180.00      177.78      6.79 o
  -5   3   5        9.07        7.32      1.62 o
  -4   3   5      347.86      315.86      9.15 o
  -3   3   5      141.94      144.00      4.67 o
  -2   3   5      785.28      844.06     14.46 o
  -1   3   5      830.06      994.12     12.38 o
   0   3   5      522.13      501.60      8.44 o
   1   3   5      175.26      168.20      7.93 o
   2   3   5       88.05       90.02      4.43 o
   3   3   5     1242.30     1316.93     12.90 o
   4   3   5        4.84        1.53      1.51 o
   5   3   5       25.12       21.08      2.42 o
   6   3   5      196.15      183.84      5.69 o
   7   3   5      471.02      467.72      9.11 o
   8   3   5        5.95        7.67      2.65 o
   9   3   5        0.78        0.00      2.28 o
  10   3   5       15.72       17.11      3.44 o
  11   3   5       28.29       28.44      4.90 o
  12   3   5       22.37       17.87      4.52 o
 -13   4   5       95.47      101.62      7.96 o
 -12   4   5        1.48        1.95      3.10 o
 -11   4   5       24.74       34.47      3.90 o
 -10   4   5        9.02        5.37      2.63 o
  -9   4   5        1.32        5.32      2.36 o
  -8   4   5      726.06      718.41     10.89 o
  -7   4   5     2513.35     2521.28     22.90 o
  -6   4   5      642.76      663.61     12.35 o
  -5   4   5       95.32      102.41      9.57 o
  -4   4   5      220.88      218.17      5.49 o
  -3   4   5        2.16        0.00      1.52 o
  -2   4   5        9.35        9.18      1.15 o
  -1   4   5      346.32      367.55      7.22 o
   0   4   5     1161.30     1168.48     14.14 o
   1   4   5      170.32      165.43      8.15 o
   2   4   5     1519.47     1469.55     17.57 o
   3   4   5      372.71      374.32      5.98 o
   4   4   5      187.12      189.87      5.74 o
   5   4   5      630.51      658.16      9.71 o
   6   4   5       17.06       13.62      2.46 o
   7   4   5        4.07        4.20      2.42 o
   8   4   5        2.04        0.00      2.22 o
   9   4   5      117.63      118.88     11.59 o
  10   4   5        0.82        0.00      3.17 o
  11   4   5      196.03      170.62      9.96 o
  12   4   5      238.48      257.87     14.57 o
 -13   5   5        0.70        7.88      4.91 o
 -12   5   5        9.24        0.86      4.28 o
 -11   5   5      245.97      255.50     10.23 o
 -10   5   5       14.95        6.79      4.87 o
  -9   5   5       63.93       62.55      5.27 o
  -8   5   5       10.64       13.22      3.12 o
  -7   5   5        1.19        0.00      2.73 o
  -6   5   5       30.72       32.27      2.99 o
  -5   5   5      133.95      123.71      7.74 o
  -4   5   5      895.64      881.72     16.66 o
  -3   5   5       29.60       32.78      4.15 o
  -2   5   5     2260.42     2278.14     48.21 o
  -1   5   5       87.67       88.30      5.95 o
   0   5   5     2095.13     2124.99     39.58 o
   1   5   5        0.34        1.37      1.85 o
   2   5   5       14.37       12.04      2.36 o
   3   5   5      408.84      443.15      9.71 o
   4   5   5       48.86       57.41      3.39 o
   5   5   5     2304.39     2288.94     20.46 o
   6   5   5       66.42       66.56      4.27 o
   7   5   5      202.84      197.63      6.60 o
   8   5   5       11.53        7.05      4.71 o
   9   5   5      193.87      210.70      9.17 o
  10   5   5       40.86       33.70      5.31 o
  11   5   5        7.22        5.22      4.00 o
 -12   6   5        8.37       20.02      5.95 o
 -11   6   5      137.13      163.28     11.45 o
 -10   6   5       15.56       13.75      4.93 o
  -9   6   5        1.69        0.32      3.60 o
  -8   6   5       21.66       14.62      5.07 o
  -7   6   5       68.84       60.90      4.51 o
  -6   6   5      136.97      140.39      5.30 o
  -5   6   5        8.92       12.83      7.69 o
  -4   6   5        7.43       13.82      5.07 o
  -3   6   5      109.08      112.92      6.45 o
  -2   6   5      106.77      105.00      7.69 o
  -1   6   5       30.87       28.56     13.70 o
   0   6   5       30.71       34.22      2.86 o
   1   6   5       10.89        6.97      2.23 o
   2   6   5      198.18      204.62      6.87 o
   3   6   5       27.18       26.56      2.40 o
   4   6   5        1.26        5.29      2.29 o
   5   6   5        0.20        0.00      2.27 o
   6   6   5        4.46        0.18      2.75 o
   7   6   5        9.26        8.54      3.35 o
   8   6   5        6.48        9.38      3.56 o
   9   6   5        3.74        6.19      3.70 o
  10   6   5        5.77        6.36      3.87 o
 -11   7   5       51.11       52.22      7.56 o
 -10   7   5       15.25       20.11      5.62 o
  -9   7   5      114.98      114.84      8.95 o
  -8   7   5      113.58       99.10      7.98 o
  -7   7   5       10.57       16.27      3.81 o
  -6   7   5        0.70        0.00      5.63 o
  -5   7   5       58.27       38.27      9.00 o
  -4   7   5       34.06       31.52      8.25 o
  -3   7   5        2.99        0.00      4.88 o
  -2   7   5      824.04      815.32     27.01 o
  -1   7   5       12.00       10.51      5.63 o
   0   7   5      534.19      483.64     20.26 o
   1   7   5       52.35       49.53      8.63 o
   2   7   5      107.73      113.31     12.01 o
   3   7   5      171.73      166.34      9.58 o
   4   7   5      335.91      345.04     14.46 o
   5   7   5      354.23      343.96     11.13 o
   6   7   5        2.45        1.76      3.36 o
   7   7   5      192.90      213.02      8.54 o
   8   7   5        0.39        0.00      4.19 o
   9   7   5        3.35        5.76      4.56 o
  -9   8   5      118.91      156.15     10.72 o
  -8   8   5        6.11       12.20      7.69 o
  -7   8   5      370.93      343.69     22.14 o
  -6   8   5      324.67      261.14     18.01 o
  -5   8   5       76.39       77.29     12.01 o
  -4   8   5        5.88        4.13      6.00 o
  -3   8   5       44.58       39.77      9.00 o
  -2   8   5        1.87        0.00      5.63 o
  -1   8   5       21.95       16.51      7.88 o
   0   8   5      793.09      837.84     28.52 o
   1   8   5        5.92        0.75      5.25 o
   2   8   5      127.86      123.82     13.13 o
   3   8   5      102.72      121.37      9.81 o
   4   8   5       11.59        2.63      3.45 o
   5   8   5       28.39       34.40      5.70 o
   6   8   5       12.33       11.31      4.64 o
   7   8   5       18.49        9.04      6.38 o
   8   8   5       25.23       22.03      6.30 o
  -7   9   5       51.75       30.02     10.51 o
  -6   9   5       14.12       18.01      8.25 o
  -5   9   5        6.15       13.88      7.88 o
  -4   9   5        0.71        0.00      6.00 o
  -3   9   5       30.39       31.89      9.00 o
  -2   9   5        3.05        0.00      6.00 o
  -1   9   5       45.50       45.40      9.76 o
   0   9   5       93.95      105.81     13.13 o
   1   9   5        0.16        2.25      6.38 o
   2   9   5       64.06       72.04     11.63 o
   3   9   5        2.36        6.75      6.38 o
   4   9   5        0.52        3.00      5.63 o
   5   9   5        1.02        0.00      4.37 o
   6   9   5       43.04       36.46      6.63 o
  -5  10   5        8.02        0.00      6.75 o
  -4  10   5       97.26      117.81     14.63 o
  -3  10   5       26.44       17.26      8.25 o
  -2  10   5      107.36       87.42     13.51 o
  -1  10   5      180.72      186.85     18.01 o
   0  10   5      139.73      139.95     15.76 o
   1  10   5        0.08        0.00      6.75 o
   2  10   5       51.92       56.28     11.26 o
   3  10   5       72.03       77.67     13.13 o
 -14   0   6        1.87        0.00      4.86 o
 -13   0   6       39.59       36.89      6.93 o
 -12   0   6      126.56      134.64     11.18 o
 -11   0   6     1874.98     1917.01     34.35 o
 -10   0   6     1088.06     1135.91     24.23 o
  -9   0   6      206.82      206.72      7.29 o
  -8   0   6      400.05      395.49     10.79 o
  -7   0   6      260.53      283.55      6.93 o
  -6   0   6      331.82      346.89      7.28 o
  -5   0   6     2563.86     2768.17     35.08 o
  -4   0   6     3469.12     3643.25     50.65 o
  -3   0   6      416.66      516.66     12.76 o
  -2   0   6     2169.19     2235.10     32.27 o
  -1   0   6     5625.95     5640.85     70.91 o
   0   0   6     3290.00     3524.31     47.65 o
   1   0   6     2312.95     2272.25     34.52 o
   2   0   6      126.52      146.60      4.40 o
   3   0   6     1561.57     1596.74     17.09 o
   4   0   6      836.37      884.81     12.93 o
   5   0   6      693.98      670.21     11.48 o
   6   0   6      165.35      164.17      6.24 o
   7   0   6     2089.85     1942.56     23.76 o
   8   0   6     2411.98     2352.48     28.63 o
   9   0   6      230.94      228.69      9.08 o
  10   0   6      166.39      179.84     10.55 o
  11   0   6      190.30      207.99     14.95 o
  12   0   6        3.55       11.52      5.95 o
 -14   1   6        0.19        0.00      3.54 o
 -13   1   6        1.20        4.35      3.51 o
 -12   1   6      270.60      276.44     10.06 o
 -11   1   6        7.29        4.37      3.28 o
 -10   1   6      815.15      814.19     17.60 o
  -9   1   6       19.83       17.88      2.78 o
  -8   1   6     1262.45     1249.38     14.15 o
  -7   1   6       82.45       87.76      4.65 o
  -6   1   6      200.85      259.83      6.18 o
  -5   1   6      866.55      907.54     11.29 o
  -4   1   6     2820.39     2895.55     30.75 o
  -3   1   6      487.20      539.46      6.81 o
  -2   1   6      223.21      214.77      5.82 o
  -1   1   6      102.52      100.60      4.22 o
   0   1   6       15.24       21.51      2.51 o
   1   1   6     6253.20     6744.41     54.28 o
   2   1   6        9.83        4.99      1.38 o
   3   1   6        0.36        0.92      1.28 o
   4   1   6       90.65       91.89      3.74 o
   5   1   6      759.38      735.82      8.48 o
   6   1   6      381.66      365.06      9.49 o
   7   1   6       25.73       28.93      2.77 o
   8   1   6      388.31      388.65      7.33 o
   9   1   6       76.02       68.38      4.89 o
  10   1   6      217.92      207.93      8.13 o
  11   1   6       21.38       23.30      5.97 o
  12   1   6       88.53      109.05      6.93 o
 -14   2   6        5.45        1.43      3.92 o
 -13   2   6       61.55       64.29      6.30 o
 -12   2   6       16.38       24.29      3.77 o
 -11   2   6        6.56        4.96      2.73 o
 -10   2   6      313.17      321.77     10.30 o
  -9   2   6      542.41      584.03     10.26 o
  -8   2   6      671.77      688.42     10.45 o
  -7   2   6      354.71      376.54      8.44 o
  -6   2   6        2.66        0.41      1.59 o
  -5   2   6       11.58       10.90      1.95 o
  -4   2   6       38.88       57.57      4.64 o
  -3   2   6     1302.93     1228.80     25.14 o
  -2   2   6     3100.76     3134.05     33.42 o
  -1   2   6      122.20      114.44      5.04 o
   0   2   6      443.88      474.48      9.95 o
   1   2   6     2917.56     2981.74     27.63 o
   2   2   6      572.06      661.66      9.42 o
   3   2   6       23.27       25.48      2.18 o
   4   2   6      106.35       94.22      4.01 o
   5   2   6       11.42        8.88      1.96 o
   6   2   6      720.71      693.76     10.84 o
   7   2   6      468.11      439.31      8.97 o
   8   2   6        0.30        0.00      2.18 o
   9   2   6      564.56      497.77     12.39 o
  10   2   6      249.50      255.53      8.54 o
  11   2   6       26.27       26.02      4.15 o
  12   2   6       10.33       17.81      4.12 o
 -14   3   6      117.80      107.92      8.08 o
 -13   3   6       62.13       53.14      5.19 o
 -12   3   6       44.15       46.86      4.67 o
 -11   3   6        0.65        0.00      2.48 o
 -10   3   6       55.20       53.43      5.27 o
  -9   3   6      232.29      214.17      9.43 o
  -8   3   6      312.94      310.91      8.33 o
  -7   3   6      189.86      209.64      6.55 o
  -6   3   6     1990.11     1888.45     20.04 o
  -5   3   6       58.03       68.48      5.63 o
  -4   3   6     1004.96      940.25     16.44 o
  -3   3   6        0.74        0.00      4.50 o
  -2   3   6     2077.61     2279.60     28.39 o
  -1   3   6      203.25      230.41      7.43 o
   0   3   6      172.33      171.48      5.41 o
   1   3   6     2338.65     2207.98     22.86 o
   2   3   6      323.28      310.31      7.54 o
   3   3   6     3269.48     3220.37     28.26 o
   4   3   6       81.12       75.17      3.69 o
   5   3   6      250.61      232.52      5.95 o
   6   3   6      175.21      187.91      7.70 o
   7   3   6        3.48        1.17      2.66 o
   8   3   6      413.58      402.39      9.19 o
   9   3   6       45.41       39.50      4.16 o
  10   3   6      119.09      123.90      8.98 o
  11   3   6        5.06        7.59      3.47 o
  12   3   6        6.43        9.68      4.40 o
 -13   4   6      177.04      195.54      9.42 o
 -12   4   6        0.01        5.29      4.31 o
 -11   4   6      169.55      165.32      7.33 o
 -10   4   6       59.44       63.55      5.31 o
  -9   4   6       81.00       92.16     10.76 o
  -8   4   6       29.05       26.70      3.48 o
  -7   4   6       60.16       67.23      4.54 o
  -6   4   6      438.28      427.87      7.82 o
  -5   4   6       65.65       67.54      5.97 o
  -4   4   6      466.60      448.62      8.49 o
  -3   4   6       12.51        6.78      2.75 o
  -2   4   6      285.84      325.55      7.05 o
  -1   4   6      296.96      348.35      7.34 o
   0   4   6      247.87      282.17      6.90 o
   1   4   6      621.91      617.95     10.54 o
   2   4   6      229.87      265.18      8.60 o
   3   4   6       48.53       49.35      4.49 o
   4   4   6      372.88      386.07      7.05 o
   5   4   6        1.61        0.40      1.99 o
   6   4   6       32.52       32.52      3.40 o
   7   4   6       37.93       51.57      6.02 o
   8   4   6      111.10      116.30      6.15 o
   9   4   6        5.88        1.31      2.66 o
  10   4   6      121.35      132.81      7.25 o
  11   4   6       44.12       47.20      6.41 o
 -12   5   6       12.38       18.33      5.63 o
 -11   5   6        7.03        4.47      3.46 o
 -10   5   6       85.34       81.25      8.35 o
  -9   5   6       34.80       42.93      4.61 o
  -8   5   6       18.65       12.89      3.19 o
  -7   5   6        0.19        0.00      2.17 o
  -6   5   6      140.56      138.01      4.97 o
  -5   5   6       77.70       68.57      6.46 o
  -4   5   6      814.05      789.69     16.35 o
  -3   5   6        9.77       29.09      8.63 o
  -2   5   6        6.41        4.81      2.88 o
  -1   5   6       95.29       90.97      4.38 o
   0   5   6        4.09        5.95      2.37 o
   1   5   6        0.13        0.00      1.97 o
   2   5   6       12.83        9.90      2.58 o
   3   5   6      274.25      251.46      7.84 o
   4   5   6      425.87      410.28      9.17 o
   5   5   6        2.36        0.88      2.10 o
   6   5   6      124.92      125.95      5.69 o
   7   5   6       40.61       44.09      4.11 o
   8   5   6        7.22       14.65      3.44 o
   9   5   6       81.71      105.50      7.38 o
  10   5   6        0.28        1.45      3.60 o
  11   5   6       14.71       22.43      5.10 o
 -12   6   6        8.79        7.02      6.38 o
 -11   6   6      236.49      266.56     12.52 o
 -10   6   6      143.99      145.61      8.92 o
  -9   6   6      127.74      136.48     19.51 o
  -8   6   6      154.51      159.01      7.59 o
  -7   6   6        8.80        8.11      2.65 o
  -6   6   6      200.90      188.81     14.26 o
  -5   6   6      331.24      327.62     12.57 o
  -4   6   6      548.60      559.19     13.97 o
  -3   6   6      178.42      185.89     19.70 o
  -2   6   6      724.79      703.84     15.24 o
  -1   6   6      629.29      647.35     14.41 o
   0   6   6        0.87        0.00      1.85 o
   1   6   6      118.30      117.51     10.33 o
   2   6   6     1047.37     1101.75     15.92 o
   3   6   6       61.32       66.91      5.01 o
   4   6   6      193.13      197.09      9.74 o
   5   6   6       61.59       62.47      4.74 o
   6   6   6       63.66       53.56      4.83 o
   7   6   6      164.55      181.48      8.21 o
   8   6   6      135.33      162.53      8.54 o
   9   6   6       42.46       37.35      5.27 o
  10   6   6      161.94      200.02     10.19 o
 -11   7   6        1.36        0.00      4.93 o
 -10   7   6       46.57       62.35     17.82 o
  -9   7   6       52.75       49.13      6.38 o
  -8   7   6       72.17       76.65      7.69 o
  -7   7   6       17.40       14.26      8.25 o
  -6   7   6       38.10       43.90     10.13 o
  -5   7   6        6.13        1.50      5.25 o
  -4   7   6      469.88      472.38     21.76 o
  -3   7   6      101.96      102.81     12.01 o
  -2   7   6        7.63       12.38      6.38 o
  -1   7   6       75.12       58.91      9.38 o
   0   7   6        0.46        0.00      3.75 o
   1   7   6      190.28      210.12     13.88 o
   2   7   6       85.38       92.30     11.26 o
   3   7   6      666.88      675.72     17.11 o
   4   7   6        6.42        3.56      2.68 o
   5   7   6       25.64       35.71      4.08 o
   6   7   6       12.56       12.55      3.68 o
   7   7   6       22.99       25.33      4.29 o
   8   7   6        0.01        0.00      3.63 o
   9   7   6       24.68       29.88      5.80 o
  -9   8   6       23.21       25.52      5.40 o
  -8   8   6       21.54       25.51      9.76 o
  -7   8   6       54.03       58.16     12.38 o
  -6   8   6        3.21        0.00      6.38 o
  -5   8   6       49.95       52.90     10.51 o
  -4   8   6      116.75      102.81     12.76 o
  -3   8   6      146.44      152.71     14.63 o
  -2   8   6      156.75      163.21     15.76 o
  -1   8   6        8.88        2.25      6.00 o
   0   8   6      112.59      101.68     11.63 o
   1   8   6      139.78      151.21     15.01 o
   2   8   6      228.58      251.39     16.13 o
   3   8   6        0.08        6.38      6.00 o
   4   8   6       58.46       51.45      7.53 o
   5   8   6        9.58        3.24      7.13 o
   6   8   6        7.88       10.04      8.07 o
   7   8   6        6.60       10.10      5.43 o
  -7   9   6        0.11        4.50      7.50 o
  -6   9   6      105.34       98.68     14.26 o
  -5   9   6        6.90       10.88      7.13 o
  -4   9   6       54.95       59.66     11.26 o
  -3   9   6       17.69        8.25      7.13 o
  -2   9   6      143.46      119.69     14.63 o
  -1   9   6        5.31        3.75      7.13 o
   0   9   6        5.30        0.00      6.75 o
   1   9   6      281.31      266.02     17.63 o
   2   9   6       17.81       19.51      7.88 o
   3   9   6      130.73      133.95     14.63 o
   4   9   6        4.51        1.88      6.38 o
   5   9   6       83.03       73.54     12.01 o
  -4  10   6        3.35        0.00      7.13 o
  -3  10   6        3.36       11.63      7.88 o
  -2  10   6       41.01       24.76      9.76 o
  -1  10   6       53.80       46.90     10.88 o
   0  10   6        2.86        3.75      7.13 o
   1  10   6        5.02       10.88      7.88 o
   2  10   6        5.71        7.88      7.13 o
 -14   1   7        0.70        4.88      3.90 o
 -13   1   7       18.55       11.85      5.25 o
 -12   1   7       29.01       30.04      4.65 o
 -11   1   7      220.60      227.82      9.02 o
 -10   1   7       45.78       51.40      4.10 o
  -9   1   7       78.23       81.89      5.17 o
  -8   1   7      584.32      562.61     10.68 o
  -7   1   7      246.10      243.98      8.78 o
  -6   1   7      522.64      522.13     12.33 o
  -5   1   7      491.08      502.90      8.04 o
  -4   1   7        0.41        7.57      1.53 o
  -3   1   7       35.15       22.43      2.19 o
  -2   1   7     1417.14     1469.75     11.26 o
  -1   1   7     3483.64     3500.85     22.69 o
   0   1   7      206.20      217.62      3.54 o
   1   1   7      636.96      500.25      7.24 o
   2   1   7      258.48      263.21      5.32 o
   3   1   7       25.26        8.13      1.71 o
   4   1   7      603.41      588.71      8.74 o
   5   1   7       10.40       11.55      2.08 o
   6   1   7       80.72       77.84      6.17 o
   7   1   7      103.27       97.88      5.51 o
   8   1   7       15.65       15.88      2.96 o
   9   1   7      223.62      215.06      8.07 o
  10   1   7       25.80       24.02      4.17 o
  11   1   7      240.10      221.52     10.99 o
  12   1   7       32.12       27.95      5.84 o
 -14   2   7       13.58       18.11      9.21 o
 -13   2   7      194.96      205.74     11.91 o
 -12   2   7      246.40      257.32     13.02 o
 -11   2   7       34.58       33.76      3.84 o
 -10   2   7        9.18       10.85      4.25 o
  -9   2   7       23.28       21.02      3.41 o
  -8   2   7      405.15      389.36     13.51 o
  -7   2   7       67.07       84.87      9.53 o
  -6   2   7     1286.22     1283.54     15.54 o
  -5   2   7      341.13      315.55      6.54 o
  -4   2   7      768.28      751.83     13.30 o
  -3   2   7      592.03      505.62     11.07 o
  -2   2   7       93.76      109.82      6.57 o
  -1   2   7      946.31      969.00     15.06 o
   0   2   7      335.41      414.40      9.66 o
   1   2   7      250.88      254.25      6.85 o
   2   2   7      235.98      248.21      4.95 o
   3   2   7      473.72      510.00      9.69 o
   4   2   7      298.26      283.53      7.33 o
   5   2   7     2080.21     2149.69     21.96 o
   6   2   7     1351.43     1306.72     15.45 o
   7   2   7        7.10       10.22      2.64 o
   8   2   7      214.66      219.79     12.05 o
   9   2   7       18.77       22.14      4.46 o
  10   2   7      210.96      209.20      8.35 o
  11   2   7        3.99        0.00      4.83 o
  12   2   7      133.27      134.36      7.65 o
 -13   3   7        0.02        0.00      3.54 o
 -12   3   7        0.09        3.20      3.28 o
 -11   3   7        0.25        3.25      3.24 o
 -10   3   7        7.70        0.00      3.57 o
  -9   3   7       80.87       81.86      5.62 o
  -8   3   7      155.58      163.56      6.58 o
  -7   3   7      482.54      489.23      9.71 o
  -6   3   7       76.36       82.70      4.18 o
  -5   3   7       14.01       13.29      3.57 o
  -4   3   7      408.45      394.54     10.60 o
  -3   3   7      739.94      678.63     13.77 o
  -2   3   7       13.26        3.44      2.51 o
  -1   3   7     1743.15     1962.31     37.52 o
   0   3   7        2.97        0.60      1.77 o
   1   3   7       26.21       26.09      3.03 o
   2   3   7        6.83       11.43      2.60 o
   3   3   7       48.63       47.63      3.04 o
   4   3   7      159.82      155.20      8.17 o
   5   3   7      303.01      313.66      8.07 o
   6   3   7      548.19      558.85     10.03 o
   7   3   7        5.58        2.04      2.54 o
   8   3   7        0.14        0.00      2.62 o
   9   3   7        8.60       10.26      3.11 o
  10   3   7       13.71        8.19      3.84 o
  11   3   7       18.78       16.85      3.95 o
 -13   4   7      124.14      136.51      8.88 o
 -12   4   7       86.51       91.47      9.24 o
 -11   4   7       11.55       14.82      6.85 o
 -10   4   7       71.02       57.55      7.40 o
  -9   4   7       29.51       22.68      3.79 o
  -8   4   7      230.32      230.42     10.80 o
  -7   4   7       27.33       27.44      3.26 o
  -6   4   7      773.80      750.57     10.50 o
  -5   4   7       54.49       56.46      5.70 o
  -4   4   7      777.82      800.18     16.44 o
  -3   4   7     1935.29     1996.06     27.99 o
  -2   4   7       74.85       75.59      4.41 o
  -1   4   7       84.26       85.91      4.82 o
   0   4   7      382.62      344.82      8.08 o
   1   4   7       23.44       23.76      3.10 o
   2   4   7       10.43        9.44      4.23 o
   3   4   7     1013.01     1007.70     14.95 o
   4   4   7      831.18      857.88     12.77 o
   5   4   7      234.68      211.47     10.15 o
   6   4   7      715.72      706.66     11.29 o
   7   4   7      382.04      359.56     10.38 o
   8   4   7       21.04       22.12      3.56 o
   9   4   7      167.13      175.93      9.10 o
  10   4   7       70.71       76.10      6.20 o
  11   4   7       30.23       32.89      5.37 o
 -12   5   7       50.03       66.49      9.62 o
 -11   5   7       13.39       13.32      3.89 o
 -10   5   7      124.56      145.79      8.09 o
  -9   5   7       21.43       21.23      4.72 o
  -8   5   7      112.58      118.81     10.23 o
  -7   5   7       52.54       53.07      5.18 o
  -6   5   7     1216.93     1222.61     22.74 o
  -5   5   7      296.77      287.21     10.84 o
  -4   5   7       27.29       24.24      4.49 o
  -3   5   7      706.98      744.43     15.91 o
  -2   5   7        6.37        0.95      3.23 o
  -1   5   7     2301.54     2268.07     28.38 o
   0   5   7        0.03        2.05      2.26 o
   1   5   7     1753.37     1775.87     26.12 o
   2   5   7        0.96        1.66      2.36 o
   3   5   7      136.19      156.06      8.85 o
   4   5   7      208.67      215.51      5.83 o
   5   5   7       22.95       17.81      2.81 o
   6   5   7        7.99        4.54      2.50 o
   7   5   7       12.99       12.53      3.50 o
   8   5   7      189.53      206.95      7.78 o
   9   5   7       11.20       13.07      4.14 o
  10   5   7       71.80       61.36      7.09 o
 -11   6   7       24.19       19.98     11.63 o
 -10   6   7        6.30       11.66      4.58 o
  -9   6   7        2.28        2.05      3.41 o
  -8   6   7       62.01       67.69      5.32 o
  -7   6   7        7.53        6.39      3.95 o
  -6   6   7       40.37       22.78      9.19 o
  -5   6   7       16.51        9.78      3.87 o
  -4   6   7       63.04       61.91      6.20 o
  -3   6   7        6.28        2.60      8.25 o
  -2   6   7       10.25        9.30      3.69 o
  -1   6   7      109.99      113.16      7.74 o
   0   6   7       68.92       79.88      4.67 o
   1   6   7       50.47       46.74      4.17 o
   2   6   7       21.96       23.58      7.06 o
   3   6   7        0.41        1.70      2.88 o
   4   6   7        4.88        4.37      2.23 o
   5   6   7       41.55       38.75      6.01 o
   6   6   7        0.53        4.22      2.79 o
   7   6   7       13.26       24.38      4.38 o
   8   6   7        5.46        2.30      3.50 o
   9   6   7       15.75       12.46      4.21 o
 -10   7   7       51.13       65.15     13.70 o
  -9   7   7       16.60       12.21      7.13 o
  -8   7   7      175.79      175.97     18.01 o
  -7   7   7       69.55       54.78     10.88 o
  -6   7   7       46.61       52.90     10.51 o
  -5   7   7       27.18       22.89      7.88 o
  -4   7   7      255.16      247.64     16.88 o
  -3   7   7      234.59      251.39     15.76 o
  -2   7   7       54.16       53.28      9.38 o
  -1   7   7      575.78      518.16     20.26 o
   0   7   7       35.01       21.01      7.50 o
   1   7   7      321.49      306.92     16.88 o
   2   7   7       87.17       95.68     11.63 o
   3   7   7       45.24       49.90      9.38 o
   4   7   7        4.58        3.87      3.53 o
   5   7   7       49.84       46.90      5.52 o
   6   7   7       37.73       44.73      5.02 o
   7   7   7       66.53       62.47      5.91 o
   8   7   7       70.72       64.15      6.35 o
  -9   8   7        1.91        4.13      7.50 o
  -8   8   7        5.98        0.00      6.75 o
  -7   8   7        2.37        0.00      6.75 o
  -6   8   7      140.14      152.71     16.13 o
  -5   8   7       30.47       23.26      8.63 o
  -4   8   7        3.84       10.88      6.75 o
  -3   8   7      216.38      227.75     16.51 o
  -2   8   7       84.24       85.55     11.63 o
  -1   8   7       32.21       29.64      7.88 o
   0   8   7       39.54       16.13      7.50 o
   1   8   7       64.36       77.67     10.88 o
   2   8   7        0.01        7.13      6.38 o
   3   8   7       27.19       35.27      9.38 o
   4   8   7      235.00      277.53     19.89 o
   5   8   7       12.93        4.88      6.75 o
   6   8   7       25.85       39.48      6.94 o
   7   8   7        1.36        0.00      4.59 o
  -7   9   7       13.21       31.14     10.13 o
  -6   9   7       19.33       21.01      9.76 o
  -5   9   7       65.84       82.17     13.51 o
  -4   9   7        0.13        4.88      7.13 o
  -3   9   7       16.29       21.01      8.63 o
  -2   9   7       58.15       60.78     11.26 o
  -1   9   7       41.18       19.14      7.88 o
   0   9   7       20.97        9.00      7.13 o
   1   9   7        1.60        4.88      6.38 o
   2   9   7        7.95        0.00      5.25 o
   3   9   7        4.59        0.38      6.38 o
   4   9   7       19.32       13.51      8.25 o
   5   9   7        3.77        6.75      7.13 o
  -3  10   7       66.90       79.92     13.13 o
  -2  10   7      121.07      118.94     16.13 o
  -1  10   7       21.22       27.39      9.76 o
   0  10   7      143.39      133.20     15.38 o
   1  10   7       11.71       17.63      8.63 o
 -14   0   8       25.27       30.39      9.00 o
 -13   0   8       25.68       35.64      8.63 o
 -12   0   8        1.13        3.75      6.00 o
 -11   0   8        3.00        0.00      4.88 o
 -10   0   8      921.33      956.40     28.52 o
  -9   0   8       64.67       73.92      9.38 o
  -8   0   8      538.65      500.15     18.39 o
  -7   0   8     2002.24     1962.70     37.90 o
  -6   0   8      105.85      108.81      7.88 o
  -5   0   8      673.65      626.22     16.88 o
  -4   0   8      178.36      223.25      9.76 o
  -3   0   8        1.85        9.38      3.00 o
  -2   0   8        8.30       18.39      3.75 o
  -1   0   8     2989.36     3015.53     44.27 o
   0   0   8     2205.88     2384.06     37.90 o
   1   0   8     2441.79     2592.30     41.65 o
   2   0   8     2301.86     2279.75     39.02 o
   3   0   8     2122.85     2223.82     22.63 o
   4   0   8      703.80      609.98     10.02 o
   5   0   8        0.03        0.00      2.18 o
   6   0   8        1.61        0.00      2.22 o
   7   0   8       67.46       59.03      9.49 o
   8   0   8     1855.52     1750.82     72.79 o
   9   0   8      393.22      397.81     16.94 o
  10   0   8      392.55      377.39     34.89 o
  11   0   8        4.96        5.83      6.20 o
  12   0   8        6.77        0.00      8.44 o
 -14   1   8       23.45       22.89      6.10 o
 -13   1   8        1.96        0.00      3.84 o
 -12   1   8        1.05        0.00      3.57 o
 -11   1   8       22.69       26.62      5.63 o
 -10   1   8      250.52      238.84     10.88 o
  -9   1   8        4.12        4.49      2.45 o
  -8   1   8        4.63        3.77      2.29 o
  -7   1   8       22.13       21.74      2.85 o
  -6   1   8        6.76        7.00      1.98 o
  -5   1   8      153.25      148.13      9.62 o
  -4   1   8        0.48        0.00      1.21 o
  -3   1   8     2495.65     2697.70     30.43 o
  -2   1   8      433.40      444.50      6.39 o
  -1   1   8      316.57      304.57      5.31 o
   0   1   8     1206.97     1190.98     14.57 o
   1   1   8       25.64       49.98      4.23 o
   2   1   8      548.31      560.13      8.20 o
   3   1   8      238.62      278.79      5.71 o
   4   1   8       10.09       14.66      3.90 o
   5   1   8       26.42       21.83      3.24 o
   6   1   8      594.56      601.24      9.87 o
   7   1   8      329.58      338.08      8.00 o
   8   1   8      106.95      107.26      5.68 o
   9   1   8       31.62       30.80      3.89 o
  10   1   8      128.75      133.12     13.70 o
  11   1   8        0.17        2.76      4.03 o
 -13   2   8       10.69        9.18      5.02 o
 -12   2   8       13.85       24.08      5.55 o
 -11   2   8        9.86        2.92      3.84 o
 -10   2   8       10.46        2.75      2.82 o
  -9   2   8       67.00       57.69      4.65 o
  -8   2   8      365.00      340.29     14.06 o
  -7   2   8      147.62      132.58      5.38 o
  -6   2   8       49.77       49.33      7.65 o
  -5   2   8     1441.29     1434.60     15.80 o
  -4   2   8      195.33      185.95      6.88 o
  -3   2   8       94.44      111.24      5.63 o
  -2   2   8        0.61        0.94      2.12 o
  -1   2   8      458.49      492.62     10.68 o
   0   2   8      424.41      459.71     12.76 o
   1   2   8     1145.10     1265.12     12.40 o
   2   2   8      792.00      777.58      9.91 o
   3   2   8      482.74      461.72      8.02 o
   4   2   8      695.95      704.92     11.92 o
   5   2   8        9.51        3.28      3.20 o
   6   2   8      458.51      474.99     10.77 o
   7   2   8       15.35       12.20      2.78 o
   8   2   8      270.98      275.88     10.33 o
   9   2   8        8.32        8.11      3.09 o
  10   2   8      163.02      158.20      7.84 o
  11   2   8      114.35      121.15      9.44 o
 -13   3   8       61.51       55.55     22.70 o
 -12   3   8      247.95      250.25     10.44 o
 -11   3   8        9.37       13.02      3.80 o
 -10   3   8       62.45       59.79      5.29 o
  -9   3   8        5.39        2.68      2.68 o
  -8   3   8      396.90      379.80      8.99 o
  -7   3   8        3.57        2.96      2.09 o
  -6   3   8      309.42      302.63      6.54 o
  -5   3   8     1131.95     1109.29     19.61 o
  -4   3   8      171.42      179.21     14.07 o
  -3   3   8     3003.49     2992.37     35.79 o
  -2   3   8      419.56      444.84     11.40 o
  -1   3   8      986.53      942.33     16.69 o
   0   3   8       30.39       38.76      3.58 o
   1   3   8       78.16       74.99      5.41 o
   2   3   8      164.04      163.21     15.21 o
   3   3   8      112.58      119.50      4.64 o
   4   3   8      625.75      614.15      9.71 o
   5   3   8       87.01       91.61      4.85 o
   6   3   8      173.91      182.55     10.15 o
   7   3   8      457.09      467.45     19.20 o
   8   3   8      133.78      129.66      6.68 o
   9   3   8      119.85      123.85      6.86 o
  10   3   8       15.03       15.12      4.55 o
  11   3   8        0.54        1.00      3.43 o
 -13   4   8        1.09        3.33      4.65 o
 -12   4   8       25.06       22.27      4.67 o
 -11   4   8        6.86        2.99      4.64 o
 -10   4   8      131.38      146.13      7.94 o
  -9   4   8       69.38       78.38      5.67 o
  -8   4   8       49.60       50.31      4.58 o
  -7   4   8        8.12        8.89      2.54 o
  -6   4   8       11.69        4.31      3.45 o
  -5   4   8       22.69       35.47      7.88 o
  -4   4   8        0.30        0.29      2.78 o
  -3   4   8      317.89      311.40     10.48 o
  -2   4   8        0.07        4.82      2.78 o
  -1   4   8        0.16        0.00      1.87 o
   0   4   8      195.03      211.34      6.96 o
   1   4   8        4.97        6.83      2.41 o
   2   4   8       10.82       11.70      2.88 o
   3   4   8      178.70      175.89      5.06 o
   4   4   8      353.34      378.19      7.66 o
   5   4   8      123.00      106.42      5.29 o
   6   4   8        4.12        3.56      2.58 o
   7   4   8       40.53       48.35      4.65 o
   8   4   8        5.45        4.12      3.07 o
   9   4   8        0.73        0.00      2.99 o
  10   4   8        8.23        8.59      3.58 o
 -12   5   8       13.22       14.06      4.31 o
 -11   5   8        3.17        4.04      3.57 o
 -10   5   8      150.68      142.58     10.08 o
  -9   5   8      282.36      264.90      8.58 o
  -8   5   8        1.39        1.47      2.77 o
  -7   5   8       48.22       51.23      4.46 o
  -6   5   8       32.14       35.88      6.75 o
  -5   5   8      132.55      155.89      9.94 o
  -4   5   8        2.32        0.00      3.04 o
  -3   5   8      142.95      139.52      5.58 o
  -2   5   8      109.65       90.29      4.99 o
  -1   5   8      143.30      144.86      5.69 o
   0   5   8       49.21       48.18      4.81 o
   1   5   8        2.79        4.97      2.63 o
   2   5   8        0.88        2.46      2.67 o
   3   5   8      155.58      173.95     10.82 o
   4   5   8        3.88        1.56      2.08 o
   5   5   8        2.10        3.43      2.30 o
   6   5   8      124.67      121.51      7.24 o
   7   5   8       38.78       30.47      3.89 o
   8   5   8       13.79       11.49      3.61 o
   9   5   8      106.76      104.25      7.82 o
  10   5   8       19.01       21.87      5.05 o
 -11   6   8        7.82        5.63      4.50 o
 -10   6   8       28.47       25.58      5.48 o
  -9   6   8       58.69       65.43      5.71 o
  -8   6   8      213.39      231.13     11.37 o
  -7   6   8      170.85      184.91     11.63 o
  -6   6   8       14.45       12.94      4.51 o
  -5   6   8      122.03      122.62     20.82 o
  -4   6   8      450.76      470.96     31.70 o
  -3   6   8       14.69        9.96      4.13 o
  -2   6   8        0.92        2.72      3.57 o
  -1   6   8      324.49      300.71     10.84 o
   0   6   8        3.56        4.30      3.69 o
   1   6   8      182.48      189.40      7.36 o
   2   6   8      943.06      984.26     16.27 o
   3   6   8       49.20       51.88      5.05 o
   4   6   8       87.55       89.75      5.30 o
   5   6   8        6.80        8.89      2.82 o
   6   6   8        0.58        0.00      3.05 o
   7   6   8       68.38       66.19      5.94 o
   8   6   8      189.62      200.22     11.63 o
   9   6   8       99.13      115.11      8.28 o
 -10   7   8       10.16       12.52      4.65 o
  -9   7   8       56.79       68.66     12.76 o
  -8   7   8       12.18       28.14      9.00 o
  -7   7   8      115.19      112.19     14.26 o
  -6   7   8        1.69        9.00      6.75 o
  -5   7   8      224.96      260.77     17.26 o
  -4   7   8       92.62       93.43     12.01 o
  -3   7   8        7.67        7.88      6.38 o
  -2   7   8        0.51        6.75      4.88 o
  -1   7   8       66.01       76.92     11.26 o
   0   7   8       39.16       43.90      8.63 o
   1   7   8       13.13       25.51      7.50 o
   2   7   8       25.65       28.52      8.25 o
   3   7   8        0.31        0.00      5.25 o
   4   7   8        2.95        0.00      4.59 o
   5   7   8       71.39       75.63      6.54 o
   6   7   8        6.07        6.96      3.68 o
   7   7   8        0.53        6.52      3.82 o
   8   7   8       25.18       25.23      8.23 o
  -8   8   8        3.45       15.76      8.63 o
  -7   8   8       14.31       31.14      9.76 o
  -6   8   8        0.56        0.00      6.38 o
  -5   8   8       25.92        9.38      7.50 o
  -4   8   8       95.19      117.81     14.63 o
  -3   8   8        3.13        0.00      6.00 o
  -2   8   8      275.38      264.90     17.26 o
  -1   8   8       36.01       31.14      9.00 o
   0   8   8       88.60       78.42     11.63 o
   1   8   8        3.20        0.00      5.63 o
   2   8   8        2.94        5.63      6.00 o
   3   8   8        0.45        0.00      5.63 o
   4   8   8      139.58      144.37     12.17 o
   5   8   8      148.64      175.62     18.39 o
   6   8   8       20.06       16.19      5.97 o
  -6   9   8       10.07       10.51      7.88 o
  -5   9   8       46.70       46.15     11.63 o
  -4   9   8        0.20        6.00      7.50 o
  -3   9   8      154.11      151.96     16.51 o
  -2   9   8        3.16        0.00      5.63 o
  -1   9   8        5.29        3.75      6.75 o
   0   9   8        7.32        0.00      5.63 o
   1   9   8        4.24        9.00      7.13 o
   2   9   8        0.48        6.00      7.13 o
   3   9   8        2.52        0.00      6.75 o
   4   9   8        6.26       13.13      8.25 o
 -13   1   9        0.07        0.00      3.94 o
 -12   1   9        9.84        2.30      4.05 o
 -11   1   9        4.90        3.82      3.84 o
 -10   1   9       27.49       31.15      5.31 o
  -9   1   9      109.07      100.09      7.53 o
  -8   1   9      190.97      204.77      8.86 o
  -7   1   9     1473.88     1489.54     17.13 o
  -6   1   9        4.75        7.30      2.11 o
  -5   1   9     1277.32     1333.66     16.05 o
  -4   1   9      177.46      176.02      5.76 o
  -3   1   9      169.70      168.72      4.12 o
  -2   1   9       39.71       35.01      2.34 o
  -1   1   9      198.24      239.65      4.83 o
   0   1   9      438.97      464.43     10.42 o
   1   1   9       14.54       23.39      2.19 o
   2   1   9      843.48      751.82      9.95 o
   3   1   9      261.54      271.36      5.91 o
   4   1   9      424.10      392.88     10.14 o
   5   1   9     1323.44     1334.14     15.05 o
   6   1   9       69.34       69.24      5.50 o
   7   1   9        4.94        4.98      2.53 o
   8   1   9        1.52        0.00      2.92 o
   9   1   9       36.85       34.65      5.11 o
  10   1   9       20.62       17.65      4.52 o
  11   1   9      107.62       95.80      8.14 o
 -13   2   9        7.46       13.54      5.29 o
 -12   2   9      189.01      161.46     10.87 o
 -11   2   9      264.43      278.30     11.59 o
 -10   2   9      140.59      136.70      9.00 o
  -9   2   9      152.96      151.03      6.60 o
  -8   2   9      124.50      122.98      7.45 o
  -7   2   9       22.38       27.45      4.26 o
  -6   2   9        2.26        2.87      3.06 o
  -5   2   9     1451.76     1380.01     20.88 o
  -4   2   9      189.15      194.88      7.21 o
  -3   2   9      780.72      756.97     14.04 o
  -2   2   9     1010.65     1035.48     30.39 o
  -1   2   9       49.33       49.64      4.49 o
   0   2   9      376.54      392.75      8.12 o
   1   2   9       89.36       93.84      5.63 o
   2   2   9       21.03       21.48      2.43 o
   3   2   9      112.17      120.61      6.49 o
   4   2   9      298.03      292.74      6.78 o
   5   2   9       61.63       74.79      4.49 o
   6   2   9      611.49      599.80     10.69 o
   7   2   9      597.67      608.11     19.06 o
   8   2   9       18.42       13.67      4.15 o
   9   2   9      117.94      129.91      6.90 o
  10   2   9       48.36       52.56      6.20 o
  11   2   9       34.97       32.16      5.91 o
 -13   3   9       34.55       28.63      6.40 o
 -12   3   9       16.25       26.30      5.40 o
 -11   3   9       21.21       24.46      4.41 o
 -10   3   9        1.32        0.00      2.85 o
  -9   3   9       15.72       15.40      4.59 o
  -8   3   9       28.91       33.42      3.80 o
  -7   3   9        3.78        4.16      2.41 o
  -6   3   9       50.01       50.93      3.50 o
  -5   3   9       28.47       22.00      5.25 o
  -4   3   9       73.59       80.18      6.08 o
  -3   3   9      354.03      344.91     10.42 o
  -2   3   9       51.32       61.36      5.55 o
  -1   3   9        0.29        0.69      2.61 o
   0   3   9      122.61      142.56      6.55 o
   1   3   9      491.88      518.47     10.87 o
   2   3   9        0.68        2.20      1.68 o
   3   3   9      167.26      157.63      5.29 o
   4   3   9       68.60       63.15      3.97 o
   5   3   9       13.47        9.80      2.97 o
   6   3   9       13.06        6.75      3.83 o
   7   3   9      149.47      139.96      6.75 o
   8   3   9       48.76       45.31      4.62 o
   9   3   9       17.39       16.65      4.35 o
  10   3   9        7.67        2.88      3.24 o
 -12   4   9       29.18       25.13      6.03 o
 -11   4   9       56.10       54.28      7.15 o
 -10   4   9       28.75       28.46      4.42 o
  -9   4   9      414.06      422.19     15.01 o
  -8   4   9        1.29        4.84      2.92 o
  -7   4   9        8.92       14.89      4.54 o
  -6   4   9      482.43      471.37     13.66 o
  -5   4   9      353.24      343.48     11.40 o
  -4   4   9      155.45      144.07     18.01 o
  -3   4   9      612.71      655.25     15.51 o
  -2   4   9      426.51      455.39     12.60 o
  -1   4   9       84.47       76.41      4.97 o
   0   4   9      756.76      796.88     14.07 o
   1   4   9      220.69      204.23      9.96 o
   2   4   9       54.15       54.64      5.69 o
   3   4   9      109.07      107.01      4.75 o
   4   4   9      754.97      738.79     11.16 o
   5   4   9       63.04       53.61      4.20 o
   6   4   9      288.27      293.02      8.82 o
   7   4   9      203.29      208.72      9.19 o
   8   4   9        1.58        0.00      2.80 o
   9   4   9      144.27      147.01      7.57 o
  10   4   9       28.06       30.94      4.66 o
 -12   5   9        0.36        6.00      5.04 o
 -11   5   9       11.84        1.55      3.70 o
 -10   5   9        0.00        0.24      3.08 o
  -9   5   9       28.57       38.76      4.64 o
  -8   5   9       68.26       73.70      5.41 o
  -7   5   9      123.96      141.22      9.66 o
  -6   5   9       16.54       11.63      4.51 o
  -5   5   9      574.49      636.21     32.83 o
  -4   5   9       58.13       57.81      6.10 o
  -3   5   9       91.30       88.45      5.44 o
  -2   5   9       59.34       61.66      4.75 o
  -1   5   9      348.21      341.10      9.00 o
   0   5   9       50.28       50.97      4.77 o
   1   5   9       38.69       43.20      4.68 o
   2   5   9      524.50      515.36     17.20 o
   3   5   9      308.94      336.00     16.94 o
   4   5   9      130.22      140.22      5.66 o
   5   5   9        1.33        0.00      2.37 o
   6   5   9       30.74       30.58      3.87 o
   7   5   9        2.29        4.50      3.04 o
   8   5   9       19.63       17.26      3.84 o
   9   5   9       51.26       49.70      5.95 o
 -11   6   9        6.70        0.25      4.43 o
 -10   6   9        0.43        0.25      3.63 o
  -9   6   9        4.18        8.82      5.04 o
  -8   6   9       24.43       22.94      5.93 o
  -7   6   9       18.09       22.08      5.70 o
  -6   6   9       81.00       75.02      7.56 o
  -5   6   9        5.91        2.06      3.98 o
  -4   6   9      161.06      165.87      9.72 o
  -3   6   9        0.40        2.63      3.71 o
  -2   6   9       27.75       11.07      4.24 o
  -1   6   9       22.46       15.54      6.00 o
   0   6   9       22.76       13.41      4.32 o
   1   6   9      149.84      163.70     10.04 o
   2   6   9        0.05        0.70      3.14 o
   3   6   9      127.59      125.29      7.63 o
   4   6   9       25.65       27.55      4.17 o
   5   6   9        0.17        0.00      2.47 o
   6   6   9       21.72       23.58      4.25 o
   7   6   9        0.11        0.00      3.42 o
   8   6   9        2.07        1.35      4.00 o
  -9   7   9        5.01        0.00      6.75 o
  -8   7   9        1.18        3.75      7.50 o
  -7   7   9      140.18      191.36     18.39 o
  -6   7   9       60.28       56.66     10.88 o
  -5   7   9      119.09      143.97      9.99 o
  -4   7   9       80.82       82.98      7.74 o
  -3   7   9       31.91       39.51      9.38 o
  -2   7   9        4.55        5.97      6.94 o
  -1   7   9       11.10       14.63      4.51 o
   0   7   9       17.63       20.07      8.07 o
   1   7   9        3.00        5.63      5.63 o
   2   7   9      107.95      134.70     13.88 o
   3   7   9       15.95       28.14      9.00 o
   4   7   9       74.17       69.87      9.01 o
   5   7   9       51.55       55.32      8.56 o
   6   7   9        3.50        1.65      4.12 o
   7   7   9        0.01        0.00      4.44 o
  -8   8   9       33.07       27.01     10.13 o
  -7   8   9       12.12       20.64      9.38 o
  -6   8   9        0.09        2.25      7.13 o
  -5   8   9       44.13       26.26      9.00 o
  -4   8   9       71.71       64.91     11.63 o
  -3   8   9       49.87       43.90     10.51 o
  -2   8   9      138.32      137.33     15.76 o
  -1   8   9       83.07       75.79     12.01 o
   0   8   9       55.83       51.40     10.51 o
   1   8   9        0.45        2.25      6.00 o
   2   8   9       13.54       15.76      7.50 o
   3   8   9        0.37       10.13      7.13 o
   4   8   9       52.67       53.24      8.65 o
   5   8   9       55.36       41.26     13.88 o
  -5   9   9        1.43        0.00      7.13 o
  -4   9   9       13.90       15.76      8.63 o
  -3   9   9        7.31        6.75      7.50 o
  -2   9   9        2.45        0.00      6.75 o
  -1   9   9        5.52        4.88      7.50 o
   0   9   9        7.53        2.63      7.50 o
   1   9   9        6.33       15.01      7.88 o
   2   9   9        0.93        0.00      7.13 o
 -12   0  10        4.00        0.00      4.88 o
 -11   0  10       97.31      107.31     12.76 o
 -10   0  10       86.18       79.17     10.51 o
  -9   0  10      351.02      303.92     15.38 o
  -8   0  10       39.10       25.89      6.00 o
  -7   0  10      556.51      561.68     19.14 o
  -6   0  10     2056.72     2029.12     39.02 o
  -5   0  10      241.99      253.26     12.01 o
  -4   0  10      777.62      789.06     21.01 o
  -3   0  10      948.00      948.90     22.14 o
  -2   0  10      149.42      156.46      8.63 o
  -1   0  10        0.13        3.38      2.63 o
   0   0  10       23.94       12.76      4.13 o
   1   0  10       35.77       29.27      5.63 o
   2   0  10     1333.99     1268.57     28.89 o
   3   0  10     2289.47     2248.61     56.28 o
   4   0  10       69.96       71.24     11.44 o
   5   0  10     1321.24     1296.92     26.85 o
   6   0  10        0.16        0.00      3.69 o
   7   0  10      100.29       91.68      9.46 o
   8   0  10      106.78       94.07     18.01 o
   9   0  10        7.05        0.00      4.78 o
  10   0  10        0.10        3.75      5.57 o
 -13   1  10       48.91       43.73      7.00 o
 -12   1  10       24.92       15.41      9.57 o
 -11   1  10       10.25       10.53      4.64 o
 -10   1  10       11.89       11.52      4.05 o
  -9   1  10      434.63      421.68     14.07 o
  -8   1  10        1.75        5.17      2.97 o
  -7   1  10       60.78       65.38      8.07 o
  -6   1  10       32.72       40.91      4.42 o
  -5   1  10        1.45        0.43      3.19 o
  -4   1  10      115.10      110.63      6.94 o
  -3   1  10      230.41      211.98     16.32 o
  -2   1  10     1426.49     1480.91     20.08 o
  -1   1  10       15.21       13.11      3.75 o
   0   1  10      209.23      198.01      4.54 o
   1   1  10      174.49      171.92      4.61 o
   2   1  10      161.83      134.13      8.36 o
   3   1  10      155.65      137.77      4.78 o
   4   1  10      144.85      127.22      4.92 o
   5   1  10      148.36      136.63      7.00 o
   6   1  10       31.53       26.19      5.58 o
   7   1  10       25.19       36.76      4.74 o
   8   1  10        3.28        2.25      3.36 o
   9   1  10       15.05       19.39      4.65 o
  10   1  10       11.64       14.15      6.17 o
 -13   2  10       49.27       39.72      6.88 o
 -12   2  10       10.64       12.80      4.90 o
 -11   2  10       14.52       16.01      5.07 o
 -10   2  10      129.31      141.48     10.32 o
  -9   2  10        0.05        0.00      3.05 o
  -8   2  10       11.89       15.11      3.95 o
  -7   2  10      248.68      208.04     10.31 o
  -6   2  10      115.19      116.97      4.92 o
  -5   2  10      172.03      168.58     14.27 o
  -4   2  10      675.78      696.53      9.81 o
  -3   2  10       33.28       25.49      2.28 o
  -2   2  10      341.12      333.32      5.93 o
  -1   2  10      452.69      458.75      7.42 o
   0   2  10      128.80      124.14      4.35 o
   1   2  10      174.91      179.25      5.31 o
   2   2  10       87.36       84.80      5.85 o
   3   2  10      392.10      370.73      7.92 o
   4   2  10      139.92      128.62      5.53 o
   5   2  10      463.76      450.83      8.86 o
   6   2  10      131.44      137.41      9.59 o
   7   2  10        2.39        2.37      2.69 o
   8   2  10        0.10        3.24      3.40 o
   9   2  10       41.64       35.07      5.38 o
  10   2  10        4.95       12.30      4.71 o
 -12   3  10       26.20       19.11      5.23 o
 -11   3  10      203.45      205.35     10.89 o
 -10   3  10        4.25        0.64      3.60 o
  -9   3  10      327.78      314.56      9.04 o
  -8   3  10      151.95      159.39      6.84 o
  -7   3  10      339.21      359.73     21.39 o
  -6   3  10       89.37      112.12      4.90 o
  -5   3  10      201.87      210.07      5.15 o
  -4   3  10      422.65      386.91     11.06 o
  -3   3  10        2.09        3.96      2.97 o
  -2   3  10      820.21      778.55     15.49 o
  -1   3  10      144.63      130.90      7.64 o
   0   3  10     1678.88     1640.15     21.13 o
   1   3  10      217.32      194.23      7.40 o
   2   3  10       54.75       55.39      5.29 o
   3   3  10      164.66      172.22      6.12 o
   4   3  10       80.12       78.11      5.86 o
   5   3  10      158.88      151.36      6.36 o
   6   3  10        8.39       10.80      2.97 o
   7   3  10      194.96      213.27      7.85 o
   8   3  10       52.21       48.96      4.68 o
   9   3  10       25.65       29.79      4.40 o
  10   3  10       37.51       43.92      7.47 o
 -12   4  10      119.13      130.05      9.88 o
 -11   4  10        1.58        3.01      4.05 o
 -10   4  10        0.55        0.00      4.11 o
  -9   4  10       48.98       57.93      5.18 o
  -8   4  10       66.06       70.32      5.19 o
  -7   4  10      546.60      527.53     27.41 o
  -6   4  10       59.32       67.18     13.13 o
  -5   4  10      136.36      147.50      9.08 o
  -4   4  10       18.73       23.61      6.75 o
  -3   4  10      159.76      142.79      8.02 o
  -2   4  10        0.01        0.00      6.57 o
  -1   4  10       13.21       13.75      4.74 o
   0   4  10      267.95      266.36      8.66 o
   1   4  10      108.87      134.22     12.67 o
   2   4  10       10.94       10.63      3.47 o
   3   4  10        7.77        1.97      2.31 o
   4   4  10      258.77      250.59      8.59 o
   5   4  10      281.23      307.22     11.55 o
   6   4  10       39.93       33.39      4.50 o
   7   4  10       58.08       59.03      4.92 o
   8   4  10       15.84       14.70      3.52 o
   9   4  10       33.52       43.36      5.15 o
 -11   5  10       14.43       10.31      4.16 o
 -10   5  10        0.21        1.37      3.83 o
  -9   5  10      106.29      125.11      7.10 o
  -8   5  10      232.81      255.33     11.80 o
  -7   5  10       91.91       82.05     13.51 o
  -6   5  10      104.00      104.49      8.35 o
  -5   5  10       28.62       17.07      4.78 o
  -4   5  10      279.61      284.91     11.13 o
  -3   5  10       42.00       46.33      9.19 o
  -2   5  10       30.65       26.34      3.87 o
  -1   5  10       12.75       14.43      3.59 o
   0   5  10      212.44      215.94      8.06 o
   1   5  10       98.42      105.16      6.86 o
   2   5  10        0.41        3.06      3.14 o
   3   5  10       11.23       22.68      5.53 o
   4   5  10       40.30       41.00      3.83 o
   5   5  10        5.63        0.00      2.64 o
   6   5  10        3.46        7.52      2.98 o
   7   5  10       35.40       30.59      5.08 o
   8   5  10        3.09        5.33      3.51 o
 -10   6  10       49.25       58.06      6.16 o
  -9   6  10       90.46       87.99      9.02 o
  -8   6  10        0.86        2.92      4.90 o
  -7   6  10      420.73      422.56     14.97 o
  -6   6  10       55.03       40.57      6.62 o
  -5   6  10      125.85      125.50      9.54 o
  -4   6  10      196.99      187.86     10.57 o
  -3   6  10        3.10        0.57      3.84 o
  -2   6  10        4.79        4.00      7.50 o
  -1   6  10       17.26       19.42      6.94 o
   0   6  10        4.97        3.47      4.37 o
   1   6  10      168.25      157.19     10.21 o
   2   6  10      875.28      892.86     32.08 o
   3   6  10      636.24      699.50     24.88 o
   4   6  10       18.02       25.97      4.43 o
   5   6  10      142.65      155.92      7.71 o
   6   6  10       10.13        6.79      3.58 o
   7   6  10      115.49      131.09      8.23 o
  -9   7  10        1.15       11.63      8.25 o
  -8   7  10        0.09        0.00      6.38 o
  -7   7  10       42.63       63.03     11.63 o
  -6   7  10        6.02        1.07      4.75 o
  -5   7  10        0.81        0.68      4.22 o
  -4   7  10       59.48       57.24      9.76 o
  -3   7  10       39.14       37.17      6.37 o
  -2   7  10       39.61       35.84      6.10 o
  -1   7  10        3.60        3.19      4.24 o
   0   7  10      147.70      143.41      9.81 o
   1   7  10       81.99      101.78      8.74 o
   2   7  10        8.92       12.38      7.13 o
   3   7  10        0.12        0.00      5.25 o
   4   7  10        2.06        7.90      7.32 o
   5   7  10        3.62        4.28      6.38 o
   6   7  10        0.49        0.65      4.24 o
  -7   8  10       11.86       21.76      9.38 o
  -6   8  10        3.56        0.00      6.75 o
  -5   8  10       12.07        9.76      7.13 o
  -4   8  10        0.90        0.00      6.75 o
  -3   8  10       14.66        0.00      6.75 o
  -2   8  10       82.66       95.68     13.51 o
  -1   8  10      167.51      196.23     18.76 o
   0   8  10       54.02       40.90     10.13 o
   1   8  10        2.67        0.00      6.38 o
   2   8  10        0.39        0.00      6.00 o
   3   8  10        1.64        0.00      6.75 o
   4   8  10       74.14       63.05     11.26 o
  -3   9  10        0.48        0.00      6.75 o
  -2   9  10       31.05       30.02      9.76 o
  -1   9  10        4.55       10.51      8.25 o
   0   9  10        6.23       11.63      8.25 o
   1   9  10        0.57       10.51      8.25 o
 -13   1  11       64.17       73.54     12.94 o
 -12   1  11       13.27       19.40      5.66 o
 -11   1  11      153.29      192.17     11.06 o
 -10   1  11       22.87       25.75      7.69 o
  -9   1  11       21.60       23.26      4.78 o
  -8   1  11      374.31      345.16     14.45 o
  -7   1  11        0.44        0.00      2.43 o
  -6   1  11      473.43      429.79     11.33 o
  -5   1  11        9.12        3.14      2.88 o
  -4   1  11     1306.97     1296.40     64.54 o
  -3   1  11       20.93       17.74      3.25 o
  -2   1  11      404.54      401.51      9.99 o
  -1   1  11        0.77        1.66      3.00 o
   0   1  11      413.67      358.93      9.82 o
   1   1  11        2.44        0.04      2.51 o
   2   1  11      285.36      265.98      8.31 o
   3   1  11      338.39      329.95      8.87 o
   4   1  11        4.43        5.59      2.79 o
   5   1  11       28.13       28.95      3.97 o
   6   1  11      128.50      133.47     14.03 o
   7   1  11       19.79       20.17      4.21 o
   8   1  11       42.21       63.18      6.24 o
   9   1  11       13.90       16.17      4.37 o
  10   1  11        2.93        0.00      4.02 o
 -12   2  11        1.02        0.00      3.95 o
 -11   2  11      271.64      273.54     12.02 o
 -10   2  11       36.63       38.63     10.88 o
  -9   2  11      262.21      270.22     13.13 o
  -8   2  11      320.66      317.75     16.88 o
  -7   2  11       79.06       61.10      5.86 o
  -6   2  11       38.36       28.00      4.15 o
  -5   2  11        6.73        9.82      2.99 o
  -4   2  11      117.39      109.11      6.21 o
  -3   2  11      201.59      183.31      5.09 o
  -2   2  11      256.61      236.21     10.57 o
  -1   2  11     1381.41     1290.73     14.69 o
   0   2  11       29.30       31.17      2.97 o
   1   2  11     1122.41     1158.44     16.46 o
   2   2  11       26.40       34.57      5.74 o
   3   2  11      651.31      642.83     10.92 o
   4   2  11       41.09       34.06      3.34 o
   5   2  11        0.13        0.00      2.64 o
   6   2  11       31.22       45.42      5.10 o
   7   2  11        4.40        0.00      3.05 o
   8   2  11       56.13       70.06      8.72 o
   9   2  11       95.15       82.52      7.48 o
 -12   3  11        2.26        0.21      4.50 o
 -11   3  11        0.80        0.00      3.79 o
 -10   3  11        7.66        0.00      3.79 o
  -9   3  11       21.50       19.00      4.86 o
  -8   3  11       39.75       40.11     10.32 o
  -7   3  11        1.69        4.21      2.59 o
  -6   3  11      630.28      577.11     25.14 o
  -5   3  11      111.46      125.35      7.48 o
  -4   3  11      138.33      147.47      9.38 o
  -3   3  11       35.23       35.59      4.59 o
  -2   3  11      222.66      247.08      9.28 o
  -1   3  11        1.51        5.95      3.19 o
   0   3  11       12.91       13.76      3.24 o
   1   3  11      256.50      275.00      6.60 o
   2   3  11      189.70      186.74     10.07 o
   3   3  11       15.49        9.35      2.65 o
   4   3  11        5.22        5.59      2.93 o
   5   3  11       59.47       57.88      5.11 o
   6   3  11       13.09       12.60      3.44 o
   7   3  11        1.58        1.60      2.94 o
   8   3  11        1.05        0.13      3.73 o
   9   3  11        4.51        7.59      4.25 o
 -11   4  11       60.13       58.45      7.03 o
 -10   4  11       53.20       70.56      6.93 o
  -9   4  11       72.50       85.29     14.26 o
  -8   4  11      173.03      167.74      6.94 o
  -7   4  11       15.57       12.85      3.04 o
  -6   4  11        7.70        0.00     10.32 o
  -5   4  11      675.07      592.12     15.33 o
  -4   4  11       18.83       17.51      4.23 o
  -3   4  11       62.19       55.79      6.23 o
  -2   4  11      100.19       99.04      7.56 o
  -1   4  11        7.79        9.90      6.76 o
   0   4  11      251.14      264.68      9.03 o
   1   4  11     1943.34     1957.87     31.24 o
   2   4  11      257.50      268.79      8.18 o
   3   4  11      211.82      234.69      7.02 o
   4   4  11        5.55        8.49      2.66 o
   5   4  11        2.50        1.02      2.69 o
   6   4  11        0.04        0.00      2.84 o
   7   4  11      165.84      179.34      7.97 o
   8   4  11       50.75       48.92      5.54 o
 -11   5  11       37.82       51.78     11.26 o
 -10   5  11       38.44       47.31      7.26 o
  -9   5  11       36.05       33.16      4.67 o
  -8   5  11      128.84      124.43      9.81 o
  -7   5  11      161.08      164.37     10.88 o
  -6   5  11      389.88      386.23     13.91 o
  -5   5  11       23.45       15.38      5.04 o
  -4   5  11      172.82      192.14     12.94 o
  -3   5  11       59.22       63.44      7.29 o
  -2   5  11      519.32      544.84     15.91 o
  -1   5  11      342.51      368.28     10.61 o
   0   5  11      160.56      163.35      8.37 o
   1   5  11        1.06        0.00      2.94 o
   2   5  11      127.37      129.56      8.18 o
   3   5  11       85.33       88.10      7.11 o
   4   5  11       69.40       72.30      7.57 o
   5   5  11       28.95       21.71      3.67 o
   6   5  11       11.52       12.11      3.42 o
   7   5  11       36.42       45.18      5.46 o
   8   5  11       71.04       78.29      6.17 o
 -10   6  11        4.28        9.28      5.70 o
  -9   6  11       47.50       47.84      7.69 o
  -8   6  11        3.90        2.76      5.02 o
  -7   6  11      114.31      116.40      9.68 o
  -6   6  11       40.89       34.90      6.10 o
  -5   6  11        1.92        7.62      4.75 o
  -4   6  11        0.36        1.86      4.37 o
  -3   6  11      192.90      197.02     10.99 o
  -2   6  11       42.00       37.61      9.38 o
  -1   6  11       21.62       21.99      5.40 o
   0   6  11        8.68       14.42      4.86 o
   1   6  11        0.31        0.00      3.79 o
   2   6  11       23.00       19.70      5.31 o
   3   6  11        8.87        2.50      4.86 o
   4   6  11       54.29       62.13      6.06 o
   5   6  11       46.28       53.65      5.33 o
   6   6  11        1.47        9.19      3.54 o
   7   6  11        1.53        5.76      4.10 o
  -8   7  11       21.62       25.89     10.51 o
  -7   7  11        2.26        1.13      6.75 o
  -6   7  11       24.02       13.45      6.19 o
  -5   7  11       54.69       46.51      7.37 o
  -4   7  11      166.96      181.86     12.02 o
  -3   7  11       41.81       50.87     15.01 o
  -2   7  11      139.99      145.64     10.61 o
  -1   7  11       65.15       66.77      7.56 o
   0   7  11       12.95       16.66      5.43 o
   1   7  11        0.02        0.00      4.22 o
   2   7  11        0.12        1.88      7.13 o
   3   7  11       14.96        9.76      7.50 o
   4   7  11        4.81        1.62      6.38 o
   5   7  11       18.84       20.96      7.26 o
  -6   8  11       28.51       30.02      9.76 o
  -5   8  11        0.60        4.88      7.50 o
  -4   8  11       18.49        0.38      6.75 o
  -3   8  11        3.89       10.13      7.50 o
  -2   8  11       22.70       21.39      9.00 o
  -1   8  11       16.26        1.13      7.13 o
   0   8  11      184.68      231.50     20.64 o
   1   8  11      197.86      183.10     18.01 o
   2   8  11        1.30       11.26      8.63 o
   3   8  11       85.28      109.56     14.63 o
 -12   0  12       78.94       96.05     13.13 o
 -11   0  12       16.30       13.13      7.13 o
 -10   0  12       94.49       89.67     11.63 o
  -9   0  12      656.80      588.70     22.89 o
  -8   0  12        2.57        4.50      4.88 o
  -7   0  12      111.26      102.06     10.51 o
  -6   0  12       24.09       16.88      5.63 o
  -5   0  12       13.59       13.51      5.25 o
  -4   0  12      595.15      587.57     19.51 o
  -3   0  12     3645.24     3379.86     55.91 o
  -2   0  12     1632.18     1567.99     32.64 o
  -1   0  12     2677.59     2648.96     46.53 o
   0   0  12      813.90      843.84     22.89 o
   1   0  12      121.99      124.19     10.51 o
   2   0  12        3.25        1.17      3.94 o
   3   0  12       59.19       67.61      7.66 o
   4   0  12     1235.03     1246.44     45.40 o
   5   0  12       10.75        2.56      4.15 o
   6   0  12      376.26      423.67     16.37 o
   7   0  12       64.50       44.77     12.57 o
   8   0  12      242.88      219.89     15.33 o
   9   0  12       55.92       42.29      8.44 o
 -12   1  12        1.52        4.31      4.51 o
 -11   1  12        0.80        0.00      3.69 o
 -10   1  12       83.67       78.42      7.53 o
  -9   1  12       32.68       42.61      5.66 o
  -8   1  12      103.08      101.20      8.44 o
  -7   1  12        8.91        7.73      3.31 o
  -6   1  12       19.75       27.17      4.32 o
  -5   1  12       79.32       75.12      5.86 o
  -4   1  12      688.73      716.47     15.76 o
  -3   1  12       97.24       90.28      6.40 o
  -2   1  12      678.60      702.18     14.63 o
  -1   1  12        0.18        4.84      2.78 o
   0   1  12       79.36       81.08      6.03 o
   1   1  12        0.08        0.00      3.00 o
   2   1  12        0.13        0.00      2.75 o
   3   1  12      299.64      269.66      8.44 o
   4   1  12      121.50      122.30      7.03 o
   5   1  12      202.35      176.22      9.21 o
   6   1  12        2.86        0.00      2.69 o
   7   1  12       16.04       12.75      4.44 o
   8   1  12        8.91        3.66      3.79 o
   9   1  12        0.56        0.00      3.52 o
 -12   2  12       17.46        8.69      5.17 o
 -11   2  12       81.16       81.17      8.11 o
 -10   2  12       48.11       43.30     11.26 o
  -9   2  12        3.56        3.73      3.69 o
  -8   2  12        8.05        5.38      3.95 o
  -7   2  12      222.18      207.57      9.01 o
  -6   2  12        2.69        2.23      2.84 o
  -5   2  12      441.37      403.65     16.32 o
  -4   2  12      530.47      555.90     23.45 o
  -3   2  12      382.55      354.68     10.69 o
  -2   2  12      370.22      369.88      9.58 o
  -1   2  12      921.90      890.53     15.89 o
   0   2  12      922.52      898.37     16.40 o
   1   2  12      113.16      117.98      7.47 o
   2   2  12      730.75      685.11     13.81 o
   3   2  12        0.97        3.22      2.74 o
   4   2  12       52.95       43.23      4.68 o
   5   2  12       75.53       65.79      5.65 o
   6   2  12      216.10      206.08     11.21 o
   7   2  12        0.12        1.98      3.71 o
   8   2  12       32.32       17.12      5.69 o
   9   2  12       18.19       23.90      5.22 o
 -12   3  12       20.87       27.47      6.20 o
 -11   3  12       10.76       10.53      5.05 o
 -10   3  12      176.74      171.71      9.91 o
  -9   3  12        5.83        8.16      3.95 o
  -8   3  12      291.45      285.35     10.72 o
  -7   3  12       89.48       88.04      6.52 o
  -6   3  12      635.58      664.67     14.16 o
  -5   3  12       35.44       29.32      3.23 o
  -4   3  12        8.45       13.15      2.27 o
  -3   3  12       81.32       94.77     12.76 o
  -2   3  12       12.03        6.22      5.25 o
  -1   3  12      132.80      125.99      4.57 o
   0   3  12      230.61      223.29      5.92 o
   1   3  12      277.18      270.33      6.89 o
   2   3  12      250.65      282.03      7.36 o
   3   3  12       48.29       42.50      4.12 o
   4   3  12       88.54       97.57      6.83 o
   5   3  12       23.93       26.88      4.40 o
   6   3  12       53.50       58.17      6.88 o
   7   3  12       58.66       55.92      6.09 o
   8   3  12       45.55       49.00      6.03 o
 -11   4  12       50.03       50.72      7.12 o
 -10   4  12       17.48       13.78      4.43 o
  -9   4  12       12.98       12.25      4.03 o
  -8   4  12       33.78       46.99     11.07 o
  -7   4  12       24.30       28.63     12.19 o
  -6   4  12      314.98      288.04     11.43 o
  -5   4  12       27.31       17.88      6.57 o
  -4   4  12      143.87      133.49      9.24 o
  -3   4  12       61.41       70.05      7.13 o
  -2   4  12      215.04      217.25     18.01 o
  -1   4  12      128.62      133.34     11.71 o
   0   4  12      128.48      137.44      7.75 o
   1   4  12       25.42       19.23      4.40 o
   2   4  12       84.84       96.48      5.17 o
   3   4  12       27.44       24.63      3.36 o
   4   4  12       19.34       19.44      3.18 o
   5   4  12        6.81        2.96      2.85 o
   6   4  12       49.55       55.23      4.98 o
   7   4  12        7.56        8.58      4.28 o
   8   4  12       13.04       10.98      4.60 o
 -10   5  12       10.15        9.00      8.63 o
  -9   5  12       17.24       24.01      8.63 o
  -8   5  12      170.10      195.33     11.09 o
  -7   5  12        1.44        3.38      5.82 o
  -6   5  12       15.47       22.68      5.55 o
  -5   5  12       26.77       24.93      5.40 o
  -4   5  12        6.44        2.65      3.95 o
  -3   5  12        0.42        0.00      3.79 o
  -2   5  12       78.39       86.83     16.13 o
  -1   5  12       56.78       53.71     12.19 o
   0   5  12        2.57        0.00      3.02 o
   1   5  12        1.55        0.00      3.23 o
   2   5  12        0.04        0.00      3.16 o
   3   5  12       24.99       18.83      4.42 o
   4   5  12       13.76       17.01      3.46 o
   5   5  12        5.73        9.54      3.32 o
   6   5  12        1.42        2.17      3.21 o
   7   5  12        2.68        0.00      3.52 o
  -9   6  12        6.14        7.86      5.43 o
  -8   6  12       17.77       20.67      6.46 o
  -7   6  12       55.19       51.23      7.16 o
  -6   6  12       55.76       72.36      9.19 o
  -5   6  12        7.90       19.41      7.13 o
  -4   6  12      155.43      162.64     11.13 o
  -3   6  12      287.93      321.40     12.97 o
  -2   6  12       54.35       64.48      9.00 o
  -1   6  12      293.74      328.27     12.97 o
   0   6  12       95.06       95.24      8.74 o
   1   6  12       18.53       14.31      5.43 o
   2   6  12       32.69       27.41      6.63 o
   3   6  12      137.43      137.01     10.60 o
   4   6  12       84.41       84.48      7.97 o
   5   6  12      179.34      199.64     11.75 o
  -7   7  12        0.01        4.83      5.40 o
  -6   7  12       42.66       48.77      7.56 o
  -5   7  12        8.28        0.00      4.86 o
  -4   7  12        9.87        8.46      7.32 o
  -3   7  12       26.55       29.58     10.69 o
  -2   7  12       15.75       12.38      7.13 o
  -1   7  12        5.24        6.34      4.90 o
   0   7  12        0.85        0.00      4.32 o
   1   7  12       40.11       37.75      6.90 o
   2   7  12        8.17        3.38      7.13 o
   3   7  12        0.88        3.75      7.50 o
   4   7  12       41.53       55.99     13.51 o
  -4   8  12       14.53       13.51      8.63 o
  -3   8  12        8.03        3.75      7.88 o
  -2   8  12        2.32        0.00      7.50 o
  -1   8  12      115.67      114.44     14.63 o
   0   8  12       24.09       19.89      8.63 o
   1   8  12       12.33       18.01      8.25 o
 -12   1  13      114.24      114.36     10.34 o
 -11   1  13        2.25        2.18      4.37 o
 -10   1  13      100.18       98.19      8.33 o
  -9   1  13        0.07        2.25      3.98 o
  -8   1  13       38.46       43.70      5.70 o
  -7   1  13       49.15       33.05      4.86 o
  -6   1  13        1.41        0.00      3.00 o
  -5   1  13        0.78        0.00      2.78 o
  -4   1  13      294.37      297.31      9.88 o
  -3   1  13      111.60      112.91      7.47 o
  -2   1  13       27.00       30.03      5.82 o
  -1   1  13       37.77       36.31      8.25 o
   0   1  13       73.61       78.09     16.13 o
   1   1  13       14.53       13.75      4.22 o
   2   1  13       84.26       86.45      6.69 o
   3   1  13       63.35       57.58      5.12 o
   4   1  13       21.40       13.38      4.22 o
   5   1  13       17.87       17.34      4.00 o
   6   1  13       40.90       47.47      5.42 o
   7   1  13       63.51       61.62      6.38 o
   8   1  13       33.55       18.84      7.31 o
 -11   2  13       40.53       39.00      6.75 o
 -10   2  13       30.92       36.52      5.93 o
  -9   2  13       57.00       62.00      7.00 o
  -8   2  13       23.52       21.70      4.69 o
  -7   2  13      229.56      204.44      9.19 o
  -6   2  13      227.53      206.13     14.26 o
  -5   2  13      801.78      801.69     16.48 o
  -4   2  13      174.70      176.91      7.91 o
  -3   2  13      393.35      376.83     18.57 o
  -2   2  13       20.76       14.02      3.40 o
  -1   2  13      148.16      131.01      6.93 o
   0   2  13      600.63      575.57     18.76 o
   1   2  13      215.42      215.81      8.21 o
   2   2  13      260.25      252.59      8.97 o
   3   2  13       10.30        9.58      4.55 o
   4   2  13      422.23      444.33     11.59 o
   5   2  13        0.18        0.30      3.24 o
   6   2  13       19.22       14.67      5.68 o
   7   2  13       97.64       96.91      7.60 o
   8   2  13       22.52       16.52      4.86 o
 -11   3  13        0.65        2.18      4.15 o
 -10   3  13        0.01        0.87      9.57 o
  -9   3  13       43.84       44.22      9.19 o
  -8   3  13        2.32        4.90      4.13 o
  -7   3  13        4.09        3.83      3.87 o
  -6   3  13       98.08       95.80      7.13 o
  -5   3  13       32.38       24.11      4.09 o
  -4   3  13       22.25       20.71      5.82 o
  -3   3  13       83.12       82.55     10.88 o
  -2   3  13       29.34       33.02      7.88 o
  -1   3  13        0.13        0.20      2.65 o
   0   3  13       84.25       86.07      8.90 o
   1   3  13      400.22      338.53     11.12 o
   2   3  13        1.96        0.37      2.95 o
   3   3  13        0.51        4.61      3.28 o
   4   3  13       22.05       19.59      6.28 o
   5   3  13        0.06        0.40      3.33 o
   6   3  13       20.63       23.55      5.66 o
   7   3  13       24.15       24.99      5.20 o
 -10   4  13        2.30        0.00      4.05 o
  -9   4  13        0.18        0.06      3.68 o
  -8   4  13       25.52       38.28      5.21 o
  -7   4  13      186.81      209.37     18.76 o
  -6   4  13       38.13       14.63      7.50 o
  -5   4  13      641.73      593.95     24.76 o
  -4   4  13       28.98       22.84      5.29 o
  -3   4  13      112.09      134.37      9.18 o
  -2   4  13       72.98       88.98      6.73 o
  -1   4  13       18.64       16.97      3.79 o
   0   4  13      122.65      126.89     12.31 o
   1   4  13       48.65       43.93      6.73 o
   2   4  13      621.75      594.23     10.91 o
   3   4  13      195.22      193.89     16.03 o
   4   4  13       42.59       46.39      5.00 o
   5   4  13       70.32       81.34      6.41 o
   6   4  13       43.78       34.25      5.41 o
   7   4  13       93.00      103.97     13.00 o
  -9   5  13       11.51       19.89      9.38 o
  -8   5  13       74.45       77.67     12.38 o
  -7   5  13       72.57       83.67     12.76 o
  -6   5  13        0.45        0.24      7.88 o
  -5   5  13        7.96        2.44      4.51 o
  -4   5  13        0.86        0.00      6.38 o
  -3   5  13       36.61       39.40      9.57 o
  -2   5  13      135.93      152.10     14.82 o
  -1   5  13      317.93      337.20     21.57 o
   0   5  13      114.11      149.14     10.57 o
   1   5  13        1.33        0.39      3.38 o
   2   5  13      148.75      171.81      9.54 o
   3   5  13       32.10       34.27      5.48 o
   4   5  13        7.24        2.89      3.05 o
   5   5  13       12.41        7.52      3.63 o
   6   5  13      168.95      192.55      9.59 o
  -8   6  13       52.38       32.64     10.88 o
  -7   6  13        2.91        4.94      5.17 o
  -6   6  13        4.23        4.86      7.50 o
  -5   6  13        4.32        4.13      4.78 o
  -4   6  13       29.22       25.87      6.35 o
  -3   6  13       36.01       36.53      6.37 o
  -2   6  13        1.48        0.56      5.07 o
  -1   6  13        1.41       10.69      7.13 o
   0   6  13        0.54        0.00      4.88 o
   1   6  13        7.84       13.09      6.94 o
   2   6  13       18.08       17.12      5.76 o
   3   6  13        2.14        0.67      5.29 o
   4   6  13       31.12       16.07      5.31 o
  -6   7  13       12.30       14.28     10.32 o
  -5   7  13        6.72        5.03     13.32 o
  -4   7  13        8.25        0.00      4.96 o
  -3   7  13       93.99      105.24      9.95 o
  -2   7  13       10.28        5.99      5.70 o
  -1   7  13       11.32       13.21      5.93 o
   0   7  13      239.75      300.61     15.01 o
   1   7  13        0.24        0.00      4.90 o
   2   7  13        1.47        0.00      7.13 o
 -11   0  14       50.27       50.65     10.51 o
 -10   0  14       44.92       49.15      9.38 o
  -9   0  14      218.53      174.10     15.01 o
  -8   0  14        1.73        4.50      5.25 o
  -7   0  14      263.67      292.66     16.13 o
  -6   0  14        0.74        6.75      5.25 o
  -5   0  14      144.18      122.69     12.01 o
  -4   0  14        2.54        0.00      4.13 o
  -3   0  14      376.07      354.57     16.51 o
  -2   0  14     2259.43     2070.76     43.15 o
  -1   0  14       29.87       33.77      7.13 o
   0   0  14      287.81      293.04     15.38 o
   1   0  14       19.50       17.26      6.00 o
   2   0  14      650.21      654.49     27.95 o
   3   0  14       33.73       35.40      6.76 o
   4   0  14        0.05        0.00      4.50 o
   5   0  14        1.69        9.65      5.82 o
   6   0  14      156.85      143.98     18.20 o
   7   0  14       28.76       38.17      8.29 o
 -11   1  14       21.18       17.85      5.40 o
 -10   1  14        0.13        0.00      6.38 o
  -9   1  14       23.02       26.53      5.40 o
  -8   1  14        2.65        1.79      3.84 o
  -7   1  14        0.18        3.07      3.69 o
  -6   1  14        0.02        0.00      3.45 o
  -5   1  14       43.26       34.13      8.25 o
  -4   1  14       21.12       26.30      6.57 o
  -3   1  14       19.45       21.77      4.32 o
  -2   1  14       54.02       54.00      5.59 o
  -1   1  14        8.62        9.73      4.69 o
   0   1  14        7.89        6.60      3.87 o
   1   1  14       85.34       83.78      6.45 o
   2   1  14       14.80       12.11      3.79 o
   3   1  14       80.44       76.69      6.34 o
   4   1  14       69.83       69.19      6.07 o
   5   1  14      158.31      155.42     10.56 o
   6   1  14       25.40       14.46      4.33 o
   7   1  14       10.28       13.92      4.82 o
 -11   2  14        1.32        8.17      4.69 o
 -10   2  14        9.73       12.47      4.69 o
  -9   2  14       15.90       15.37      4.42 o
  -8   2  14        7.15        4.85      4.05 o
  -7   2  14      213.82      201.58      9.45 o
  -6   2  14       62.00       60.05      6.40 o
  -5   2  14        0.16        0.00      2.97 o
  -4   2  14      123.97      103.93      8.63 o
  -3   2  14        7.15        5.15      3.33 o
  -2   2  14       15.63       12.02      3.56 o
  -1   2  14       16.07       11.94      3.84 o
   0   2  14      634.42      699.68     16.58 o
   1   2  14       32.55       29.53      6.43 o
   2   2  14       20.38       24.36      4.46 o
   3   2  14        5.50        3.83      3.20 o
   4   2  14        1.70        2.12      3.32 o
   5   2  14        6.17        0.00      3.35 o
   6   2  14       14.70       10.23      4.31 o
   7   2  14       39.31       47.57      6.26 o
 -10   3  14        3.69        5.46      4.15 o
  -9   3  14       11.04       11.30      4.30 o
  -8   3  14        0.00        0.00      3.60 o
  -7   3  14       14.31       13.14      5.25 o
  -6   3  14        9.39        6.93      4.31 o
  -5   3  14      163.85      167.37      8.11 o
  -4   3  14      257.48      260.05      9.09 o
  -3   3  14        0.44       14.26      6.75 o
  -2   3  14       47.21       66.06      7.88 o
  -1   3  14       28.53       34.04      5.72 o
   0   3  14      109.52      101.17      6.51 o
   1   3  14       35.81       36.45      6.00 o
   2   3  14       41.67       43.89      5.18 o
   3   3  14       84.89       85.04      6.45 o
   4   3  14      227.17      224.07      9.40 o
   5   3  14       52.32       56.93      6.15 o
   6   3  14       29.30       27.72      5.22 o
  -9   4  14       44.57       47.81      6.58 o
  -8   4  14       77.32       70.54     12.38 o
  -7   4  14       60.54       50.28     10.88 o
  -6   4  14       49.97       44.65     10.13 o
  -5   4  14       96.84       88.55     12.76 o
  -4   4  14       47.26       51.40     10.88 o
  -3   4  14      105.78       88.55     12.76 o
  -2   4  14       56.18       83.99      9.08 o
  -1   4  14       12.33       11.02      5.02 o
   0   4  14      145.07      136.40     10.99 o
   1   4  14       76.79       72.25     14.82 o
   2   4  14        4.91        8.15      4.27 o
   3   4  14       95.98       99.48      7.31 o
   4   4  14        0.00        6.80      3.62 o
   5   4  14       15.27        7.15      4.04 o
  -8   5  14       43.59       36.77     10.51 o
  -7   5  14        4.05        0.00      7.13 o
  -6   5  14        1.32        0.00      7.13 o
  -5   5  14        0.47        0.00      6.75 o
  -4   5  14        0.08        3.38      7.13 o
  -3   5  14        8.04       13.51      7.88 o
  -2   5  14      227.79      273.90     18.76 o
  -1   5  14       93.02       83.30     13.13 o
   0   5  14        7.98        4.13      7.13 o
   1   5  14       12.17       21.76      9.38 o
   2   5  14       31.58       32.27      9.38 o
   3   5  14        0.03        0.00      5.31 o
   4   5  14       21.15       11.67      5.85 o
  -7   6  14       52.31       59.66     12.01 o
  -6   6  14        2.09        1.50      7.50 o
  -5   6  14       14.85       14.26      9.00 o
  -4   6  14        0.49        1.64      6.19 o
  -3   6  14      165.96      160.57     11.64 o
  -2   6  14      166.12      177.85     16.51 o
  -1   6  14        6.94        8.07      5.57 o
   0   6  14      132.51      162.30     11.90 o
   1   6  14        9.20        9.91      5.70 o
   2   6  14       32.65       43.30     13.32 o
   3   6  14      140.59      118.57     16.13 o
  -3   7  14       39.86       38.76      7.16 o
  -2   7  14       37.75       39.42      7.69 o
  -1   7  14        3.47        0.69      5.43 o
 -10   1  15        1.39        4.31      4.51 o
  -9   1  15       75.67       67.49     18.20 o
  -8   1  15       11.50       16.07      5.02 o
  -7   1  15      196.44      225.57     10.42 o
  -6   1  15      124.49      150.46      9.76 o
  -5   1  15        5.17        8.20      3.84 o
  -4   1  15        0.13        6.46      3.52 o
  -3   1  15        0.01        0.00      3.31 o
  -2   1  15        0.11        0.00      3.94 o
  -1   1  15       17.88       22.48      6.19 o
   0   1  15       69.47       62.21      6.76 o
   1   1  15        6.05       13.94      3.99 o
   2   1  15      158.50      161.27      8.53 o
   3   1  15      135.71      134.25      8.08 o
   4   1  15        0.65        0.00      3.26 o
   5   1  15       49.61       61.89      6.28 o
   6   1  15       14.51        7.99      4.25 o
 -10   2  15        1.12        6.55      4.64 o
  -9   2  15        0.08        0.07      5.07 o
  -8   2  15        4.07        0.00      3.69 o
  -7   2  15       19.34        3.75      3.98 o
  -6   2  15       53.06       45.10      6.03 o
  -5   2  15      209.09      207.46      9.78 o
  -4   2  15      571.82      584.41     15.05 o
  -3   2  15       55.81       57.64     24.01 o
  -2   2  15      204.15      228.91     13.51 o
  -1   2  15       77.49       83.40      7.12 o
   0   2  15       30.63       29.73      4.97 o
   1   2  15       67.33       70.75      6.58 o
   2   2  15       56.06       60.24      8.44 o
   3   2  15       37.94       27.00      4.58 o
   4   2  15       19.30       10.68      4.05 o
   5   2  15      121.42      134.16     10.01 o
  -9   3  15       18.71       15.23      5.23 o
  -8   3  15        1.07        1.14      3.87 o
  -7   3  15        7.03        6.74      4.05 o
  -6   3  15        5.71        5.81      3.95 o
  -5   3  15        3.03        7.10      3.95 o
  -4   3  15       52.15       62.23      6.18 o
  -3   3  15       43.91       36.08      5.06 o
  -2   3  15        0.18        0.00      3.18 o
  -1   3  15        7.73        4.16      3.26 o
   0   3  15        2.70        0.00      3.04 o
   1   3  15        1.88        0.04      3.16 o
   2   3  15       10.06       13.53      4.86 o
   3   3  15       17.09       15.50      8.12 o
   4   3  15        3.07        1.42      3.71 o
   5   3  15        2.63        2.22      3.94 o
  -8   4  15       26.19       11.26      7.88 o
  -7   4  15      140.34      148.21     16.13 o
  -6   4  15       55.31       49.15     10.88 o
  -5   4  15        0.09       16.51      7.88 o
  -4   4  15      183.55      178.22     17.26 o
  -3   4  15        1.26        0.00      6.00 o
  -2   4  15      169.80      209.27     25.70 o
  -1   4  15       51.14       46.87      7.88 o
   0   4  15        2.53        4.18      5.43 o
   1   4  15       61.33       70.54      9.13 o
   2   4  15       71.10       70.66     31.14 o
   3   4  15        0.10        0.04      4.22 o
   4   4  15       37.96       41.33      7.47 o
  -7   5  15        6.63        5.25      8.25 o
  -6   5  15       44.86       36.77     10.51 o
  -5   5  15        0.39        0.00      6.75 o
  -4   5  15        2.10        4.13      7.50 o
  -3   5  15        0.00        0.00      6.00 o
  -2   5  15       31.63       30.39     10.13 o
  -1   5  15       26.25       40.52     10.88 o
   0   5  15       62.79       66.04     12.01 o
   1   5  15       19.22       18.39      9.00 o
   2   5  15       80.08      107.31     15.01 o
   3   5  15       56.68       84.87     20.45 o
  -4   6  15        3.83        8.25      8.25 o
  -3   6  15        0.03        5.25      8.63 o
  -2   6  15        9.35        6.75      7.88 o
  -1   6  15        9.11        0.00      7.50 o
   0   6  15        0.33        8.63      9.00 o
  -9   0  16       32.68       31.52      9.38 o
  -8   0  16       49.43       39.40      8.63 o
  -7   0  16        1.84        0.00      6.00 o
  -6   0  16      394.22      400.72     19.89 o
  -5   0  16      191.84      193.23     13.51 o
  -4   0  16      137.25      168.09     14.63 o
  -3   0  16      291.35      293.79     16.13 o
  -2   0  16       42.48       39.40      7.88 o
  -1   0  16       12.21        7.13      6.38 o
   0   0  16      213.52      198.86     14.26 o
   1   0  16      346.39      315.55     18.01 o
   2   0  16       10.98       11.13      6.57 o
   3   0  16      228.22      249.93     29.27 o
   4   0  16      230.90      244.31     16.09 o
   5   0  16        2.91        0.00      6.03 o
  -9   1  16       17.32       10.45      5.02 o
  -8   1  16       38.56       52.06      7.00 o
  -7   1  16        7.63        0.00      4.37 o
  -6   1  16      100.90      115.41      9.13 o
  -5   1  16       23.91       18.12      4.75 o
  -4   1  16        0.02        0.81      3.57 o
  -3   1  16        6.50        4.33      4.11 o
  -2   1  16       84.76       83.43      7.68 o
  -1   1  16       17.85       22.56      5.02 o
   0   1  16        1.23        9.36      4.42 o
   1   1  16       23.93       31.93      5.21 o
   2   1  16       15.04       16.36      4.19 o
   3   1  16        0.01        0.00      3.29 o
   4   1  16        4.72        5.47      4.11 o
  -8   2  16        9.68       10.22      4.64 o
  -7   2  16       10.91       17.11      5.25 o
  -6   2  16       60.52       57.04      6.76 o
  -5   2  16      122.92      128.41     11.63 o
  -4   2  16       68.77       63.85      6.76 o
  -3   2  16       20.46       25.98      5.32 o
  -2   2  16        2.76        1.72      4.05 o
  -1   2  16       33.71       33.54      6.94 o
   0   2  16        9.74       10.69      4.04 o
   1   2  16       63.42       73.12      6.72 o
   2   2  16        1.67        3.52      3.66 o
   3   2  16      112.80      115.64      8.14 o
   4   2  16       18.79       18.02      4.68 o
  -8   3  16       11.86        9.08      4.78 o
  -7   3  16        0.87        2.30      4.15 o
  -6   3  16        6.06        7.13      4.50 o
  -5   3  16       11.20       10.62      4.42 o
  -4   3  16      159.39      226.25     16.88 o
  -3   3  16       14.78       17.63      7.88 o
  -2   3  16       15.16       12.74      9.57 o
  -1   3  16       50.11       63.33      5.98 o
   0   3  16       99.68       89.16      7.00 o
   1   3  16      102.65      109.68     13.38 o
   2   3  16       35.35       46.70      7.12 o
   3   3  16        3.74        2.00      3.72 o
  -7   4  16       25.46       18.01      9.00 o
  -6   4  16       65.58       32.64     10.51 o
  -5   4  16       17.07        7.50      7.88 o
  -4   4  16       12.96       19.14      9.00 o
  -3   4  16        7.07       13.51      8.63 o
  -2   4  16        0.91        6.00      7.13 o
  -1   4  16       23.44       33.77     10.13 o
   0   4  16        9.19       13.23      6.46 o
   1   4  16       53.98       54.94      9.18 o
   2   4  16       23.71       23.50      7.28 o
  -5   5  16        0.65        0.00      7.13 o
  -4   5  16        2.58        0.00      7.88 o
  -3   5  16        0.61        0.00      6.75 o
  -2   5  16      111.74      106.56     15.38 o
  -1   5  16       69.81       65.66     13.13 o
   0   5  16        7.99        0.00      7.13 o
  -7   1  17        0.68        0.00      3.95 o
  -6   1  17      165.71      184.35     12.57 o
  -5   1  17        4.43        5.25      4.51 o
  -4   1  17       26.04       32.75      5.84 o
  -3   1  17       24.21       34.87      9.94 o
  -2   1  17       11.45       13.91      4.90 o
  -1   1  17        5.17        2.11      4.32 o
   0   1  17        8.30        6.60      4.58 o
   1   1  17       80.88       81.66      7.65 o
   2   1  17       25.98       28.64      7.76 o
   3   1  17       81.98       82.34      7.29 o
  -7   2  17       50.38       50.76      7.10 o
  -6   2  17       24.50       29.01      5.70 o
  -5   2  17        0.64        0.00      3.79 o
  -4   2  17        0.86        0.00      6.19 o
  -3   2  17      166.78      184.15     10.26 o
  -2   2  17       41.07       46.79      7.88 o
  -1   2  17      308.87      299.26     12.57 o
   0   2  17       54.59       70.46      9.13 o
   1   2  17        3.59        5.11      4.12 o
   2   2  17      187.89      199.43     12.78 o
  -6   3  17        7.83       12.63      4.58 o
  -5   3  17        3.46        0.00      6.75 o
  -4   3  17       28.45       19.51      9.00 o
  -3   3  17       12.88       16.13      8.63 o
  -2   3  17        1.38        5.77      4.78 o
  -1   3  17       10.53       17.25      6.54 o
   0   3  17       59.98       64.49      6.72 o
   1   3  17       28.47       38.89      7.02 o
  -4   4  17       10.35        4.50      7.88 o
  -3   4  17       23.06        8.63      8.63 o
  -2   4  17       12.93        0.00      7.13 o
  -1   4  17      170.19      154.58     17.63 o
  -5   0  18      360.33      375.58     19.89 o
  -4   0  18        6.47        6.75      6.75 o
  -3   0  18      189.61      173.35     16.13 o
  -2   0  18      287.54      338.06     19.89 o
  -1   0  18       25.98       35.27      9.00 o
   0   0  18      104.61       87.42     13.13 o
  -5   1  18        0.14        8.30      4.86 o
  -4   1  18        0.51        0.00      3.95 o
  -3   1  18        0.78        2.29      4.32 o
  -2   1  18        7.00       10.94      5.02 o
  -1   1  18        0.61        0.00      8.63 o
   0   1  18       73.04       74.69     10.97 o
  -4   2  18       50.65       49.25      7.03 o
  -3   2  18       79.11       64.73     13.88 o
  -2   2  18      115.84      122.37      9.93 o
  -1   2  18        2.04        7.25      4.70 o
 
